# Supplementary material for: Differential gene expression analysis reveals novel genes and pathways in pediatric septic shock patients
Source: Sci Rep. 2019 Aug 2;9:11270. doi: 10.1038/s41598-019-47703-6 (PMC6677896; doi:10.1038/s41598-019-47703-6)
Supplement: Supplementary file 1 — Dataset 1 [file 41598_2019_47703_MOESM1_ESM.xlsx]

## Sheet: Title
Differential gene expression analysis reveals novel genes and pathways in pediatric septic shock patients
Akram Mohammed, Yan Cui, Valeria R. Mas, Rishikesan Kamaleswaran

## Sheet: Demograhic_Clinical
Samples	SampleID	Subject ID	Study Classification	Age (years)	Gender	Mortality	Organism	Organism(Yes/No)	Source of infection	Malignancy	Immunosuppression	BMT	AKI	Age Category	GRAM POS_yes1_no0		AKIP1	APOC1	AREG	ARHGEF40	BTG3	C11orf96	CCL2	CCL20	CCNB2	CCNF	CD86	CDC20	CDC45	CDK1	CFH	CXCL3	DDIT4	EBI3	EMP1	EPDR1	ESPL1	ETV5	HJURP	HMGB3P1	JUN	KIF20A	KIF2C	LMNA	MAFF	MELK	MT1M	NDUFV2	NEK2
GSM1617513_GSM102983.CEL	8	26-260611	Septic Shock	1.6	Male	Non-Survivor	Meningococcus	1	Blood	NO	NO	NO	No	School Age	1		5.9463	6.165	4.20023	5.4393	4.9485	4.59735	4.1951	3.818	5.32427	5.12045	6.21193	6.1316	5.6872	5.11935	7.1025	4.9387	8.9336	5.4213	3.77935	4.8186	5.9671	4.72342	5.3424	6.1248	5.39935	4.9622	5.6291	6.31378	8.20405	6.4322	4.161	8.4105	4.56095
GSM1617514_GSM102984.CEL	9	05-0011	Septic Shock	0.2	Female	Non-Survivor	Group B Strep	1	Blood	NO	NO	NO	No	Infant	1		5.86865	6.51965	3.3563	6.19626	4.7096	4.29145	4.2166	3.8162	5.7482	5.38445	5.83963	6.825	5.8618	5.50975	3.2317	4.3255	9.5308	5.8547	4.39105	4.4719	6.15185	4.81838	5.7749	6.1499	5.5958	6.2758	6.5793	6.43592	5.89765	6.8194	4.0783	8.5893	5.23425
GSM1617555_GSM103069.CEL	34	07-0006	Septic Shock	6	Female	Non-Survivor	Pneumococcus	1	Lung	NO	NO	NO	No	School Age	0		5.74985	7.67205	3.90693	5.52306	5.51255	5.0867	4.6046	4.3217	5.83643	5.25185	5.37517	6.6585	6.2281	4.9595	5.7301	5.1095	9.2198	7.8543	4.40968	4.5543	6.19395	5.32124	5.5496	6.9977	5.81735	4.6313	6.07805	6.76613	8.3878	6.5643	5.1143	8.7182	5.16185
GSM1617568_GSM244470.CEL	46	01-0044	Septic Shock	0	Male	Non-Survivor	None	0	None	NO	NO	NO	No	Neonate	0		5.8132	6.11955	3.3684	5.18586	5.0435	4.5353	3.8008	3.5999	6.083	5.3748	6.34373	7.4769	6.0676	5.70702	3.5909	4.2743	9.316	6.5386	3.96763	5.1376	6.25865	4.83354	5.71	6.324	5.1485	5.6717	6.3582	6.61698	6.28295	7.1759	3.5398	8.7246	5.4309
GSM1617648_GSM647545.CEL	86	03-0003	Septic Shock	0.6	Male	Non-Survivor	Enterobacter	1	Blood	NO	NO	NO	No	Infant	0		6.8719	6.97985	3.29917	6.70326	5.18575	5.1933	6.9577	3.6652	6.11103	5.41945	6.57457	8.6964	6.3808	5.68785	3.9883	4.7665	9.8438	5.342	4.99858	5.5627	6.76565	5.13762	6.7815	6.3237	6.0549	6.7236	7.10785	7.29543	7.79825	8.7988	8.7404	9.2296	5.1316
GSM1617652_GSM647550.CEL	90	05-0023	Septic Shock	0.4	Male	Non-Survivor	Klebsiella	1	Blood	NO	NO	NO	No	Infant	0		6.016	6.11535	3.50023	6.07112	4.81778	4.68555	3.7987	3.6287	4.98483	5.11715	6.3011	5.121	5.1912	4.63513	3.9333	4.2406	9.9445	4.6505	4.24397	4.6024	5.6095	4.51424	5.5515	6.0559	5.3358	4.4923	5.5975	5.88865	6.12275	5.3655	3.6727	8.0313	4.7277
GSM1617670_GSM647569.CEL	107	11-0109	Septic Shock	0.1	Female	Non-Survivor	Group B Strep	1	CNS	NO	NO	NO	No	Neonate	1		6.14585	6.3148	3.31547	6.9465	5.49423	4.5527	4.1814	3.3845	6.01487	5.51805	6.7283	7.1019	6.144	5.91172	4.103	4.4176	9.0467	5.2983	4.46528	5.1939	6.56705	4.6287	6.1431	6.1983	5.2882	5.8264	6.89565	6.55458	7.03465	7.6437	3.9998	8.6482	6.07925
GSM1617681_GSM647582.CEL	117	19-0007	Septic Shock	5.2	Female	Non-Survivor	None	0	None	NO	NO	NO	No	Toddler	0		6.0445	8.2378	4.46803	5.17302	5.9132	6.93585	5.7549	7.98	6.20073	5.9349	5.95683	7.3593	6.6438	6.27933	4.356	5.0071	11.3414	10.11	4.22892	4.467	6.51255	5.77562	6.174	6.4029	5.93915	5.5551	6.90005	6.6562	8.3007	7.2626	10.3041	9.5011	5.33935
GSM1617506_GSM102976.CEL	1	04-0005	Septic Shock	1.6	Male	Non-Survivor	Group A Strep	1	Blood	NO	NO	NO	Yes	Infant	1		5.6858	6.70335	3.41853	4.82428	4.9195	4.92025	4.6826	4.0668	5.75617	5.50885	6.08063	5.9894	6.0197	5.66383	4.1246	5.0584	7.8873	6.3056	4.44497	5.3228	6.8378	5.01862	6.2911	6.7029	4.9173	4.6349	6.61005	7.06648	8.9711	6.4412	4.506	10.0119	5.1608
GSM1617508_GSM102978.CEL	3	01-0013	Septic Shock	10.1	Male	Non-Survivor	None	0	None	NO	NO	NO	Yes	School Age	0		5.943	5.9255	3.1567	7.89326	4.63082	4.30115	3.8986	3.3712	4.8861	4.82465	7.90783	5.6466	4.9628	4.27045	3.9012	4.2515	8.2043	5.2955	3.72252	4.4546	5.53425	4.38976	4.7559	5.631	5.08857	4.5688	5.47275	5.79917	6.38015	5.4756	3.4111	8.9486	4.09775
GSM1617509_GSM102979.CEL	4	15-0008	Septic Shock	14.8	Male	Non-Survivor	Group A Strep	1	Blood	NO	NO	NO	Yes	School Age	1		5.6238	5.86025	3.0231	7.58056	4.4685	4.54535	3.9503	3.5602	5.02667	4.90635	6.91397	5.6999	5.2768	4.31165	3.4594	4.7878	7.6064	5.3349	4.74263	4.7725	5.73285	4.5647	4.8589	6.2435	4.7692	4.2897	5.0666	6.63063	7.65315	5.3453	3.7462	8.4158	4.154
GSM1617510_GSM102980.CEL	5	11-0017	Septic Shock	0	Male	Non-Survivor	None	0	None	NO	NO	NO	Yes	Neonate	0		6.3904	6.2953	3.18593	6.21884	4.70627	4.47735	3.7647	3.7173	5.42787	4.96165	7.27797	5.5555	5.7481	4.94688	4.1143	4.2334	8.8399	4.8453	4.40177	4.2956	5.45725	4.56908	5.738	6.3642	5.04215	4.4165	5.5899	5.8468	5.8283	6.3932	3.1008	8.9928	4.9164
GSM1617511_GSM102981.CEL	6	10-0020	Septic Shock	2.9	Male	Non-Survivor	None	0	None	NO	NO	NO	Yes	Toddler	0		6.0531	6.0443	3.2471	6.74884	4.6614	4.44485	4.294	3.6647	5.3369	5.13945	7.66393	5.6854	5.1227	4.5827	3.7192	4.472	7.2888	5.4645	4.05615	4.4108	5.86275	4.815	5.2416	5.9674	4.92585	4.3441	5.572	6.35258	6.69335	5.8776	3.7207	7.8444	4.2817
GSM1617512_GSM102982.CEL	7	10-0017	Septic Shock	7.5	Female	Non-Survivor	Cytomegalovirus	1	Systemic	NO	YES	NO	Yes	School Age	0		6.0769	5.9407	3.11973	6.01106	4.8803	4.753	3.8306	3.3165	5.19267	5.2179	7.2196	5.0383	5.693	5.09235	3.8909	4.5469	7.8659	4.7637	3.92952	4.8823	5.5463	4.41328	5.3494	5.865	4.8517	4.2206	5.6965	6.27138	6.2226	5.6808	3.4924	8.613	4.437
GSM1617565_GSM244467.CEL	43	01-0007	Septic Shock	4.7	Male	Non-Survivor	None	0	None	NO	NO	NO	Yes	Toddler	0		6.01095	6.3966	3.1617	8.5235	4.55645	4.49055	4.3638	3.7688	5.2723	5.082	7.15013	4.8685	5.2892	4.5475	3.9646	4.6093	9.9661	5.4506	4.07115	4.6052	5.7881	4.8582	5.132	6.4204	5.08157	4.1755	5.7512	6.14145	4.68295	5.4892	3.6074	7.9169	4.43075
GSM1617574_GSM244476.CEL	52	01-0066	Septic Shock	2.3	Female	Non-Survivor	Staph aureus	1	Blood	NO	NO	NO	Yes	Toddler	0		6.3046	6.14755	3.11137	5.77478	5.3343	4.1699	3.7804	3.264	5.97243	4.97625	7.57853	6.6929	5.6837	5.44853	3.9856	3.9439	9.1525	5.1442	3.77912	4.3505	5.60705	4.52488	4.9579	5.7545	5.20405	5.0553	6.28655	5.84595	7.2954	7.4977	3.736	9.1779	5.4168
GSM1617590_GSM244504.CEL	68	14-0004	Septic Shock	0.1	Male	Non-Survivor	Group B Strep	1	CNS	NO	NO	NO	Yes	Neonate	1		5.99295	6.67995	3.2385	5.87766	4.9732	4.66135	4.0006	4.222	5.75343	5.22085	6.59877	5.6996	6.0922	5.0641	3.8927	4.564	6.9619	5.7448	4.2008	4.9646	6.59415	5.26046	5.9063	6.4193	5.36402	4.9082	5.8822	7.26172	7.91135	5.8135	4.7311	7.8218	4.44985
GSM1617592_GSM244506.CEL	70	15-0012	Septic Shock	0	Male	Non-Survivor	None	0	None	NO	NO	NO	Yes	Neonate	0		5.6658	6.21945	3.31797	6.8557	4.52365	4.7861	3.8227	3.5613	5.58313	4.954	6.61593	6.0506	5.3292	4.89875	5.0897	4.3292	7.0513	5.6989	3.99327	4.3866	5.864	4.73486	5.2492	6.1953	4.81797	4.7314	6.08055	6.45867	6.6511	6.034	3.5947	8.1834	4.6729
GSM1617638_GSM647535.CEL	80	01-0114	Septic Shock	9.6	Female	Non-Survivor	None	0	None	NO	NO	NO	Yes	School Age	0		6.1468	5.53655	3.1568	6.07242	5.5005	4.5151	3.8103	4.1473	6.3387	6.19855	6.52413	8.7848	7.4188	7.09253	3.9127	4.7175	9.5674	5.722	3.65915	4.1234	6.5885	4.38446	7.5523	6.5263	5.32747	7.3643	7.4993	6.04712	6.3034	9.073	3.6739	8.8602	7.0073
GSM1617651_GSM647549.CEL	89	05-0020	Septic Shock	0.8	Male	Non-Survivor	None	0	None	NO	NO	NO	Yes	Infant	0		5.69445	6.4995	3.30797	7.10184	4.8251	4.69305	4.3097	4.2005	5.97147	5.4046	6.4009	6.9257	5.7307	6.07105	6.0103	4.0894	8.0651	6.3667	4.18623	4.7235	5.85945	4.69546	5.9024	6.0689	5.34703	4.9991	6.292	5.96395	5.70825	7.0525	3.719	8.9959	5.43805
GSM1617662_GSM647560.CEL	100	11-0037	Septic Shock	0.3	Male	Non-Survivor	Staph aureus	1	Lung	NO	NO	NO	Yes	Infant	1		5.99015	6.7738	3.2699	4.8531	5.19902	4.07465	3.7445	3.1819	5.76033	5.3384	6.54227	7.0018	5.9762	5.17333	3.9304	4.3505	7.7284	5.0054	4.10848	4.4909	6.05005	4.9723	5.2538	6.076	4.99378	4.5506	6.3107	6.28065	6.1321	6.5929	4.0753	8.759	4.74145
GSM1617664_GSM647563.CEL	102	11-0075	Septic Shock	9.5	Female	Non-Survivor	None	0	None	NO	NO	NO	Yes	School Age	0		6.2403	5.94535	3.1128	7.5308	4.73302	4.59895	3.9709	3.4016	5.2799	4.94075	8.41323	6.2376	5.4412	4.73698	4.2881	4.5827	7.1237	5.1083	4.02998	4.5755	5.75905	4.77546	5.6777	5.8607	4.96603	4.2574	5.4025	5.7725	6.6592	6.032	3.4981	8.778	4.22675
GSM1617676_GSM647577.CEL	112	15-0023	Septic Shock	0.1	Male	Non-Survivor	None	0	None	NO	NO	NO	Yes	Neonate	0		5.7893	6.0528	3.1526	6.90118	4.52532	4.69335	3.8907	3.1495	5.6357	4.97795	7.4077	6.9939	5.6973	4.96542	3.4996	4.1354	8.8936	5.1846	3.9649	4.1803	5.8905	4.5698	5.6708	5.9314	5.07295	4.7914	6.26945	6.24077	6.16995	6.0558	3.3239	8.8453	4.7672
GSM1617690_GSM647591.CEL	124	01-0135	Septic Shock	4.2	Male	Non-Survivor	Pneumococcus	1	Blood	NO	NO	NO	Yes	Toddler	1		5.7114	6.5334	3.28023	4.7529	4.9447	4.87805	5.1452	5.8201	5.54903	5.67	6.17423	6.5611	6.2866	5.38612	4.0287	4.125	8.1654	7.5965	4.28433	4.4547	6.37515	5.11728	5.6897	5.8514	5.65892	4.3493	6.21065	6.69478	7.03185	6.5725	4.3011	8.8841	4.9108
GSM1617716_GSM647617.CEL	145	01-0130	Septic Shock	0.6	Male	Non-Survivor	Klebsiella	1	Blood	NO	NO	NO	Yes	Infant	0		5.6667	6.40215	3.56103	6.28978	4.78442	4.68465	3.512	3.6549	5.70033	5.1418	6.79857	6.5792	5.8051	5.20105	4.0148	4.2491	9.6927	5.6113	4.17555	4.7588	5.9088	4.63838	5.2891	6.3093	5.08932	4.8885	5.9654	6.36278	6.84915	6.3317	3.7566	8.4212	4.9879
GSM1617741_GSM648628.CEL	165	01-0086	Septic Shock	0	Male	Non-Survivor	Herpes Simplex Virus	1	Systemic	NO	NO	NO	Yes	Neonate	0		6.0536	6.43225	3.08397	6.37046	4.6707	4.48935	4.0248	3.3481	5.8783	5.45695	6.24113	7.5416	6.1467	5.1446	3.6012	4.3483	8.3149	5.2605	3.96765	4.7759	6.1453	4.70618	5.7539	6.1452	5.07185	6.1261	6.4056	6.3667	5.84715	6.9105	3.9627	8.6059	5.2215
GSM1617742_GSM648629.CEL	166	01-0088	Septic Shock	2.8	Male	Non-Survivor	Pneumococcus	1	Blood	NO	NO	NO	Yes	Toddler	1		5.6407	5.7915	3.27323	6.793	4.62442	4.5256	4.0974	4.2651	5.69967	4.80375	6.50523	6.6695	5.2002	4.50415	4.1109	4.3005	9.4934	6.3959	3.96627	4.2196	5.889	4.67504	4.5228	5.957	4.76917	4.8095	5.98695	6.33325	6.05845	6.2326	3.9348	8.5655	4.88005
GSM1617515_GSM102990.CEL	10	12-0001	Septic Shock	1.2	Male	Survivor	Pneumococcus	1	Blood	NO	NO	NO	No	Infant	1		6.34185	6.07405	3.0561	6.4192	5.55795	4.57395	3.7063	3.4532	5.849	5.50695	7.3714	7.2745	6.7714	6.73987	3.8672	5.0779	7.6767	4.9902	4.31682	5.7965	6.21285	4.4713	6.6416	5.9959	5.45482	6.1242	7.24225	6.29015	5.9052	7.478	3.6216	8.7408	5.892
GSM1617516_GSM102991.CEL	11	02-0001	Septic Shock	7.3	Male	Survivor	None	0	None	NO	NO	NO	No	School Age	0		5.664	5.9302	3.2495	6.92952	4.6	4.86405	4.2756	3.6735	5.1703	5.35085	7.12553	6.0729	5.9444	4.4444	3.4778	4.8318	6.7862	5.8811	3.98002	4.5652	6.0174	4.86328	5.3998	5.9122	4.98958	4.7822	5.6397	6.6473	6.6432	5.7238	3.5832	8.3321	4.23255
GSM1617517_GSM102992.CEL	12	01-0030	Septic Shock	0.6	Male	Survivor	Candida	1	Blood	NO	YES	NO	No	Infant	0		5.82695	6.4504	3.28223	5.2238	4.88837	5.1079	3.6666	3.9932	5.9176	5.52475	6.24533	7.1944	6.3891	5.61217	4.1539	4.7601	8.2192	5.4609	4.10083	5.3592	6.69885	4.97234	6.2398	6.6675	4.8218	5.4929	6.3467	7.33768	8.6635	6.6142	3.828	8.7075	5.40415
GSM1617518_GSM102994.CEL	13	01-0025	Septic Shock	0.6	Female	Survivor	None	0	None	NO	NO	NO	No	Infant	0		6.23155	6.184	3.0175	6.32454	4.4892	4.3831	3.6596	3.5646	5.5905	5.05285	6.79883	5.9632	5.5995	4.96745	3.6166	4.0272	8.0463	5.6365	4.19057	4.964	5.7381	4.73552	5.3796	6.5916	4.83	4.82	5.95505	6.54357	6.14805	6.1761	3.6847	7.9053	4.72875
GSM1617519_GSM102995.CEL	14	01-0024	Septic Shock	0.8	Female	Survivor	Staph aureus	1	Lung	NO	NO	NO	No	Infant	1		5.88785	5.9877	3.1331	7.08268	4.74517	4.6841	3.9635	3.7375	5.40843	5.45885	6.70757	5.6657	5.8437	4.94985	3.8468	4.3177	6.8398	5.856	4.18568	4.4989	6.30535	4.8448	5.6189	6.2153	4.96943	4.3766	5.73595	6.91308	5.4035	5.577	4.1648	6.9983	4.50125
GSM1617520_GSM102996.CEL	15	01-0021	Septic Shock	1.9	Female	Survivor	None	0	None	NO	NO	NO	No	Infant	0		5.9124	6.07085	3.1261	5.98728	5.1139	4.42095	3.937	3.6473	6.2022	5.4524	6.91387	7.5662	5.9436	5.99238	3.4248	4.3459	8.9758	5.2129	4.36723	5.2356	6.563	4.9527	6.4428	6.5792	5.2032	5.6656	6.59545	6.25103	5.2964	7.0637	3.6741	8.6738	5.7228
GSM1617521_GSM102997.CEL	16	01-0014	Septic Shock	3	Male	Survivor	None	0	None	NO	NO	NO	No	Toddler	0		5.47545	6.3079	3.139	6.45724	4.5945	4.4611	3.9759	3.426	5.8315	5.3121	5.6632	6.9518	6.3549	5.37645	4.1415	4.0864	8.7079	5.3556	3.74227	4.6553	5.9309	4.64592	5.4707	6.3931	5.05307	5.5277	6.35585	5.574	6.50265	6.7195	3.5408	7.939	4.80435
GSM1617522_GSM102998.CEL	17	15-0007	Septic Shock	0.3	Male	Survivor	None	0	None	NO	NO	NO	No	Infant	0		5.37965	5.6117	3.17317	7.3783	4.43508	4.5491	4.1755	3.1503	5.56277	4.67365	7.13047	6.0499	5.3399	4.73935	3.44	4.8862	7.3412	5.3339	4.20363	4.0381	5.6306	4.67906	4.8781	6.0598	5.09128	4.8931	5.89935	6.18	6.69925	6.2598	3.4998	8.7322	4.87075
GSM1617523_GSM102999.CEL	18	15-0004	Septic Shock	1	Female	Survivor	None	0	None	NO	NO	NO	No	Infant	0		5.7945	6.54105	3.1156	6.99708	4.3827	4.87475	3.9662	3.7278	5.26543	5.1964	6.48343	5.6127	5.6796	4.6774	3.971	4.2072	8.2653	5.4189	4.01755	4.6189	6.01025	4.70668	5.4893	6.4695	5.06572	4.7235	5.96245	6.54665	7.2056	5.6322	4.2515	7.7229	4.6096
GSM1617525_GSM103001.CEL	20	11-0029	Septic Shock	6.3	Female	Survivor	Gram negative rods	1	Blood	NO	NO	NO	No	School Age	0		6.0066	6.1078	3.33667	7.86298	4.87927	4.58615	4.6498	3.3671	5.2329	4.8595	8.1236	6.0203	5.6942	4.69412	3.9902	4.1758	6.9347	5.2906	4.34695	4.4641	5.81495	4.68314	5.1507	6.0707	5.26832	4.3081	5.7863	6.24063	6.05415	6.1238	4.1011	8.2069	4.53325
GSM1617526_GSM103002.CEL	21	11-0010	Septic Shock	1.4	Male	Survivor	None	0	None	NO	NO	NO	No	Infant	0		5.983	6.15635	3.09257	6.63334	4.81532	4.56625	4.0051	3.4539	6.0771	5.46395	7.2879	8.0522	6.5611	5.61282	3.8435	4.4409	7.9769	5.0368	3.87002	4.4704	6.44975	4.60508	6.4575	6.0342	5.43337	6.1663	6.74195	6.45417	6.2651	7.5605	3.9228	8.7115	5.65855
GSM1617527_GSM103005.CEL	22	10-0012	Septic Shock	10.8	Male	Survivor	E coli	1	Urine	NO	NO	NO	No	School Age	0		5.6254	5.95625	3.47737	6.79706	4.49597	4.8424	3.9099	3.8743	5.43453	5.05915	7.2293	5.4217	5.072	4.64337	4.5619	4.8902	8.4666	5.5739	4.79798	5.2776	5.9042	5.03412	5.1459	5.7058	4.78073	4.8769	5.255	6.88573	7.0753	6.0213	3.948	8.6031	4.40345
GSM1617529_GSM103007.CEL	24	09-0002	Septic Shock	2.3	Male	Survivor	Meningococcus	1	Blood	NO	NO	NO	No	Toddler	0		5.79455	6.7395	3.38447	5.26256	4.63933	5.12585	4.3757	4.2582	5.5325	5.69425	6.6962	5.8639	6.2256	5.3077	4.6183	4.4224	4.8108	6.8787	4.57497	4.795	6.8624	5.33	5.642	6.9337	5.17868	5.3764	6.0952	7.15242	5.01745	5.9178	4.8706	6.8181	4.25795
GSM1617531_GSM103011.CEL	26	06-0004	Septic Shock	0.3	Male	Survivor	Group B Strep	1	Blood	NO	NO	NO	No	Neonate	1		6.0453	6.26745	3.31423	5.6179	4.89633	4.6066	4.0928	3.8531	5.51753	5.32745	7.11013	5.2294	5.7268	4.69053	3.9202	4.589	9.7122	5.3116	3.84445	4.3364	6.11485	4.6347	5.2248	6.1128	5.16392	4.4586	5.6757	6.6379	5.62475	6.0439	3.7294	7.9456	4.4328
GSM1617532_GSM103012.CEL	27	06-0003	Septic Shock	2.4	Female	Survivor	None	0	None	NO	NO	NO	No	Toddler	0		5.70795	6.01915	3.0738	6.79818	4.5298	4.7236	3.9321	3.8025	5.4362	5.5384	6.63357	5.7162	5.5416	4.76595	3.6507	4.0627	6.4606	5.8056	4.25768	4.569	6.1664	4.99952	5.4101	6.4958	4.6233	4.4007	5.78675	6.98117	5.2504	5.6888	4.1023	6.9858	4.4422
GSM1617533_GSM103014.CEL	28	05-0010	Septic Shock	9	Male	Survivor	Group F Strep	1	Peritoneum	NO	NO	NO	No	School Age	1		5.9502	6.4314	3.39423	5.0462	5.41448	4.77935	6.4313	7.6141	5.73523	5.6072	6.22387	5.9434	6.2169	5.65215	3.8909	4.5018	9.1384	6.5917	4.36207	4.3218	6.53075	5.67384	5.9624	6.2181	5.89445	5.0761	6.07655	6.04503	9.2206	6.3246	3.9007	9.5522	5.02615
GSM1617535_GSM103047.CEL	29	04-0004	Septic Shock	2.4	Female	Survivor	Staph aureus	1	Blood	NO	NO	NO	No	Toddler	1		6.31495	6.0107	3.69463	8.48524	4.76765	4.2465	4.5325	3.3802	4.8587	5.201	7.50497	5.512	5.2837	4.35292	3.6432	4.4085	8.5716	5.0127	4.09413	3.7709	5.91085	4.84488	4.8395	6.3633	4.86118	4.049	5.3175	6.16583	6.90655	5.5661	3.3294	7.4411	4.84715
GSM1617536_GSM103048.CEL	30	05-0003	Septic Shock	0	Female	Survivor	Pneumococcus	1	Blood	NO	NO	NO	No	Neonate	1		5.7768	6.0822	3.30337	8.07944	4.46162	4.29715	4.0735	3.7789	5.44053	5.0167	6.29643	6.3426	5.449	4.12247	3.6463	4.5568	8.5098	5.1106	3.68703	4.1771	6.11395	4.86452	4.9373	5.9007	4.90803	4.8088	5.8828	5.94627	6.80275	5.6883	3.4175	8.2602	4.49465
GSM1617539_GSM103051.CEL	31	01-0019	Septic Shock	2.1	Female	Survivor	Herpes Simplex Virus	1	Systemic	NO	NO	NO	No	Toddler	0		6.9745	6.1571	3.67117	6.73704	5.80385	4.19055	5.6314	3.2804	6.2292	5.5326	8.56403	8.4994	6.5649	7.22135	4.3342	5.3196	9.4375	4.7783	7.24652	7.6697	7.06305	5.42498	7.6375	6.9439	6.18532	7.4589	7.8061	7.4929	7.5308	9.7675	4.7165	9.6898	6.61305
GSM1617553_GSM103067.CEL	32	10-0005	Septic Shock	7.8	Male	Survivor	None	0	None	YES	YES	NO	No	School Age	0		6.48715	5.9966	3.41437	6.45866	4.93468	4.06005	4.108	3.8549	5.75637	5.48195	6.8347	6.881	5.7911	5.17842	3.9677	4.7417	8.8598	5.9563	3.8835	5.3563	6.6121	4.77142	5.7205	6.6877	4.863	6.2539	5.9893	6.569	6.73645	6.7465	3.5043	8.2834	5.26775
GSM1617554_GSM103068.CEL	33	10-0004	Septic Shock	2.8	Male	Survivor	Rickettsia	1	GN	NO	NO	NO	No	Toddler	0		6.08125	5.89115	3.0245	7.28568	4.90592	3.9859	4.4962	3.5076	5.3891	5.22495	7.42877	5.4728	5.457	4.53937	3.8854	4.3281	8.6957	4.8282	4.11575	5.3804	6.13115	4.71004	5.5286	6.1927	4.6567	4.3078	5.6968	5.77092	6.93595	5.9473	3.6175	7.9586	4.3548
GSM1617557_GSM201246.CEL	35	25-070603	Septic Shock	13	Male	Survivor	Group A Strep	1	Blood	NO	NO	NO	No	School Age	0		5.72405	6.04185	3.0663	8.02166	4.3985	4.22015	3.6121	3.0171	4.99777	4.86655	7.1541	5.0862	5.2665	4.30072	3.8653	4.0816	7.9482	5.0168	3.84942	4.4193	5.566	4.41686	5.1131	6.0131	4.7632	4.4196	5.2461	5.36872	5.62855	4.9666	3.4067	8.0957	4.2029
GSM1617559_GSM201259.CEL	37	09-0001	Septic Shock	1.9	Female	Survivor	None	0	None	NO	NO	NO	No	Infant	0		6.1608	5.85605	3.5806	8.24204	5.20638	4.2398	3.8405	3.3369	4.87227	4.82515	8.00923	5.0529	5.4282	4.17673	3.7646	3.8828	7.7857	4.1856	3.88252	4.6246	5.5002	4.43706	4.7193	5.9189	5.15185	4.337	5.22655	5.58303	6.5968	4.9402	3.4155	7.77	4.0441
GSM1617562_GSM201266.CEL	40	05-0008	Septic Shock	2.8	Male	Survivor	Mixed (Klebsiella + Enterococcus + Candida)	1	Blood	YES	YES	YES	No	Toddler	0		6.0849	5.80505	4.1623	9.5039	4.82752	4.28785	3.8483	3.6799	5.2674	4.7082	7.83047	4.9342	5.0142	4.3747	4.6792	4.0438	8.4463	3.8143	4.01063	5.0177	5.4458	4.39948	5.0009	6.1151	4.78735	5.0007	5.5041	5.47543	6.8501	5.7688	3.6815	7.904	4.1113
GSM1617563_GSM201267.CEL	41	05-0006	Septic Shock	8.1	Female	Survivor	None	0	None	NO	NO	NO	No	School Age	0		5.7424	5.996	3.25247	6.43716	4.94998	4.17465	3.9689	3.0585	5.4394	5.01185	7.17517	6.1077	5.5442	4.90372	4.1487	4.2145	9.0789	4.8567	4.21702	4.7385	5.92935	4.6383	5.3749	6.2448	5.2751	5.0149	5.69725	5.98243	6.24185	6.0342	3.3593	8.0248	4.74085
GSM1617564_GSM201271.CEL	42	01-0026	Septic Shock	9.9	Female	Survivor	None	0	None	NO	NO	NO	No	School Age	0		6.0955	6.33085	3.3604	8.93326	4.63465	4.2071	3.8328	4.0889	4.8569	5.03155	7.26597	4.6307	4.9303	4.84947	4.7312	4.1802	8.8204	5.0409	4.14378	4.8959	5.4534	4.65548	5.1767	6.1301	4.7659	4.5975	5.39475	5.4967	5.05725	5.1205	3.6536	7.7482	4.31065
GSM1617566_GSM244468.CEL	44	01-0036	Septic Shock	2.3	Female	Survivor	Pneumococcus	1	Lung	NO	NO	NO	No	Toddler	0		5.7646	5.8784	3.91323	6.4793	4.74338	4.5116	4.026	4.2758	5.52813	5.18945	5.99827	6.0188	5.7835	4.87325	4.6918	4.4009	8.411	8.0737	3.82347	4.2229	6.2696	4.99812	5.3513	5.9821	5.3559	5.652	6.2453	5.7321	7.7981	6.5598	3.5571	8.44	4.84525
GSM1617567_GSM244469.CEL	45	01-0043	Septic Shock	5.5	Male	Survivor	None	0	None	NO	NO	NO	No	Toddler	0		5.98005	6.3774	3.17593	7.62246	4.51635	4.081	3.7465	3.803	5.61523	5.26925	7.30637	6.7014	5.9511	4.77785	4.4464	4.3139	7.5869	4.9908	4.19915	4.3828	6.20705	4.90426	5.4654	6.4896	4.64292	5.2212	5.8266	6.08245	6.5095	5.591	3.6282	8.0801	4.6483
GSM1617569_GSM244471.CEL	47	01-0058	Septic Shock	0	Female	Survivor	Group B Strep	1	Blood	NO	NO	NO	No	Neonate	1		6.04015	6.02665	3.45337	7.41796	5.12705	4.3632	4.317	3.3675	5.72317	5.24405	6.84407	6.4476	6.2928	5.26085	3.6227	4.1208	8.6636	4.6583	4.21157	4.7375	6.2999	4.67714	5.5446	6.3943	5.30168	5.6903	6.16825	6.04378	7.1384	6.7237	3.3008	8.3101	5.044
GSM1617570_GSM244472.CEL	48	01-0059	Septic Shock	1.6	Female	Survivor	None	0	None	NO	NO	NO	No	Infant	0		6.21035	6.16535	3.18957	6.54828	5.1668	4.6085	4.095	4.048	5.67147	5.306	6.66683	6.3316	6.1548	5.45083	4.6868	4.1939	8.3152	4.8594	4.04455	4.5892	6.12645	4.55926	5.5928	6.2493	5.46427	4.8857	6.21455	5.71108	7.0879	6.7883	3.6779	8.4649	5.0333
GSM1617571_GSM244473.CEL	49	01-0060	Septic Shock	1.1	Female	Survivor	None	0	None	NO	NO	NO	No	Infant	0		6.02565	6.0591	3.38377	7.24622	4.55985	4.25835	3.7522	3.4307	5.56177	5.23215	6.99487	6.4134	6.2586	5.24472	3.6104	4.4635	8.8831	4.8304	3.8307	4.7217	6.08645	4.64824	5.2856	6.0256	4.65348	5.436	6.18685	6.08335	6.25855	6.3517	3.3194	8.6467	4.9047
GSM1617572_GSM244474.CEL	50	01-0061	Septic Shock	1.9	Male	Survivor	None	0	None	NO	NO	NO	No	Infant	0		5.7898	6.4379	3.21817	6.9372	4.6998	4.09255	4.1648	3.6598	5.93177	5.3921	5.70653	7.4783	6.2624	5.17347	4.4044	4.4982	8.3264	5.3224	3.99978	4.6748	6.4821	4.78646	5.8545	6.4127	4.6287	5.8892	6.73775	6.0282	6.7074	6.7036	3.7583	8.0224	5.07225
GSM1617573_GSM244475.CEL	51	01-0062	Septic Shock	2.2	Female	Survivor	None	0	None	NO	NO	NO	No	Toddler	0		6.112	5.7124	3.17	8.1155	5.07367	4.08065	3.8703	3.6446	5.2857	4.8061	7.63397	5.6124	5.7659	4.77097	3.7557	4.3842	7.7159	4.5746	3.91065	4.4963	5.52285	4.50472	5.1302	5.978	5.01122	4.5216	5.38825	5.62833	6.758	5.7411	3.2505	8.1226	4.71485
GSM1617575_GSM244477.CEL	53	01-0033	Septic Shock	2.7	Male	Survivor	None	0	None	NO	YES	YES	No	Toddler	0		6.15935	5.60595	3.45593	8.4088	5.2106	3.95095	4.0438	3.3351	5.46127	4.7266	7.4872	5.7186	5.612	5.33512	3.5452	4.2776	8.9846	4.4062	4.09645	5.0067	5.61265	4.4632	5.3702	5.9245	4.5831	4.663	5.7867	5.90228	6.65685	6.5229	3.0768	8.386	4.75995
GSM1617577_GSM244479.CEL	55	01-0049	Septic Shock	0.9	Female	Survivor	None	0	None	NO	NO	NO	No	Infant	0		6.127	6.1457	3.26443	7.29688	4.8058	4.2571	4.0621	4.0606	5.38323	5.0229	6.78377	5.4903	5.5383	4.65945	3.9116	4.8112	8.2605	4.9041	4.44448	5.0627	6.10705	4.84974	4.8987	6.2776	4.79373	5.5083	5.7147	5.86467	7.0938	5.6472	3.7142	7.7322	4.59795
GSM1617579_GSM244481.CEL	57	01-0052	Septic Shock	2	Female	Survivor	None	0	None	NO	NO	NO	No	Toddler	0		6.34045	6.8608	3.94307	5.45916	5.4947	4.62195	5.1118	3.8244	5.9961	5.5352	6.51353	6.3136	6.1163	5.40318	5.2071	5.3399	6.2915	5.9108	4.70408	4.7916	6.46235	5.10774	6.3291	6.4977	5.10503	6.5955	5.74245	6.26052	8.4045	6.437	4.8095	6.4366	5.2516
GSM1617580_GSM244482.CEL	58	01-0053	Septic Shock	0.5	Female	Survivor	Staph aureus	1	Lung	NO	NO	NO	No	Infant	1		6.0583	6.22915	3.2159	7.4644	4.92758	3.918	4.2911	3.4964	5.97277	5.10225	5.9237	7.8295	6.0382	5.6602	4.0159	4.5299	7.6363	5.713	4.5446	4.3791	6.34045	4.69254	5.8107	6.1339	5.2122	6.4341	6.02205	5.65055	7.01975	8.4065	4.1477	8.3498	5.3858
GSM1617581_GSM244483.CEL	59	02-0002	Septic Shock	5.7	Female	Survivor	Group A Strep	1	Blood	NO	NO	NO	No	Toddler	1		5.81755	6.6091	3.21093	5.80376	5.03637	4.36915	4.1156	4.5685	5.20767	5.39995	6.46217	5.4087	5.8018	5.09915	3.9328	4.4574	8.6131	5.8384	4.00513	4.9167	6.31895	4.91024	5.7568	6.3758	4.91887	4.2762	5.5626	6.3459	7.1434	5.2649	4.1482	7.6822	4.70955
GSM1617582_GSM244484.CEL	60	06-0009	Septic Shock	5.2	Female	Survivor	None	0	None	NO	NO	NO	No	Toddler	0		6.0233	6.26005	3.07457	6.08794	4.67085	4.26375	4.1171	3.7212	5.9146	5.3026	6.4833	6.5127	6.2071	5.33422	5.9769	4.3609	7.6835	5.5998	4.1817	4.5893	6.355	5.06888	5.3524	6.5093	4.51248	5.6489	6.3341	6.13913	6.93855	6.8363	3.6379	7.2858	5.0707
GSM1617583_GSM244486.CEL	61	10-0021	Septic Shock	8.9	Male	Survivor	None	0	None	NO	NO	NO	No	School Age	0		6.3654	5.9672	3.18503	8.4091	5.63305	4.2652	3.9699	3.6087	6.03753	5.14855	6.29593	7.8696	6.2822	6.6525	3.8581	4.0899	8.8965	4.5857	4.02177	4.2786	6.05305	4.53948	6.4959	6.486	5.08092	6.4824	6.82555	5.13215	6.72125	8.713	3.6267	8.7779	5.83835
GSM1617584_GSM244487.CEL	62	10-0029	Septic Shock	3	Male	Survivor	None	0	None	NO	NO	NO	No	Toddler	0		6.00295	6.3987	4.01903	4.73458	5.26865	4.1248	4.5014	4.8841	5.5446	5.2532	6.23847	6.2293	5.9647	5.2151	3.9603	5.585	9.5445	6.4451	4.16697	5.683	6.25735	4.95494	5.4211	6.5229	4.96735	5.5477	5.8079	6.54898	6.9751	6.92	3.5799	8.7224	4.8875
GSM1617586_GSM244500.CEL	64	11-0057	Septic Shock	0.8	Female	Survivor	Group A Strep	1	Lung	NO	NO	NO	No	Infant	1		6.48725	5.8848	3.1144	5.97256	5.04908	4.0642	4.0594	3.362	6.08543	5.41355	6.16417	7.851	6.2574	5.7328	3.7868	4.1802	9.8106	4.4494	3.97397	5.1117	5.90225	4.64252	6.7243	6.4022	4.84772	6.2882	6.703	5.43803	7.0327	7.6514	3.9161	9.0807	5.72885
GSM1617593_GSM244511.CEL	71	17-0001	Septic Shock	8.2	Male	Survivor	None	0	None	NO	NO	NO	No	School Age	0		5.77445	6.30325	3.6478	6.08498	5.60995	4.20065	3.921	4.241	5.75013	5.7432	6.5265	6.6932	6.5556	5.62078	4.3141	5.6086	9.3767	5.1006	4.13913	5.4551	6.43325	4.96226	6.276	6.6296	4.76333	5.9311	6.3495	6.89275	7.53285	7.3075	3.4562	8.3668	5.41995
GSM1617597_GSM350157.CEL	72	01-0039	Septic Shock	8.7	Male	Survivor	None	0	None	NO	NO	NO	No	Toddler	0		6.14705	5.9704	3.409	6.52328	5.30363	4.2268	3.5868	4.1672	5.43853	5.31	7.5613	4.7187	5.8068	5.1157	3.6213	4.1441	7.1755	4.8993	4.61943	5.1349	5.8232	4.9057	5.4745	5.9925	4.72605	4.5198	5.62895	6.05087	7.20315	6.6676	3.9289	7.5582	4.64765
GSM1617629_GSM350261.CEL	73	01-0034	Septic Shock	2.7	Female	Survivor	None	0	None	NO	NO	NO	No	Toddler	0		5.7717	6.29535	3.70683	8.73084	4.7008	4.1351	3.9446	4.3511	4.72807	5.12955	7.19853	4.9481	5.7799	4.68462	4.131	4.7833	8.0814	4.9239	4.38245	5.013	5.72715	4.8865	5.0333	6.543	4.43353	4.4419	5.54015	5.80035	6.66495	5.3505	3.7224	7.4873	4.64455
GSM1617630_GSM647527.CEL	74	01-0087	Septic Shock	2	Male	Survivor	Group A Strep	1	Blood	NO	NO	NO	No	Toddler	1		6.0723	6.31255	3.23147	6.60966	4.88488	4.1402	4.1252	3.5089	5.1797	5.1619	7.86017	5.1981	5.4098	4.31632	3.5229	4.0759	6.5954	5.0077	4.12928	4.4644	5.66525	4.918	5.231	6.3929	4.713	4.081	5.0075	5.78745	6.37245	4.5616	3.3492	7.6248	4.69395
GSM1617631_GSM647528.CEL	75	01-0189	Septic Shock	5	Female	Survivor	Enterobacter	1	Blood	NO	NO	NO	No	Toddler	0		5.9312	6.2081	3.2147	7.02022	4.62155	4.4091	4.1122	3.9599	5.55183	5.12925	6.1752	6.3551	5.752	4.6595	3.7448	3.9269	7.424	5.113	3.67822	4.0018	5.802	4.3258	5.355	6.0347	4.62915	5.2062	5.7058	5.73875	6.90435	6.6689	3.2456	8.8302	4.7876
GSM1617632_GSM647529.CEL	76	01-0092	Septic Shock	1.9	Female	Survivor	None	0	None	NO	NO	NO	No	Infant	1		6.01715	5.9539	3.2117	7.15164	4.46708	4.5325	3.7904	3.8158	5.43373	4.76055	6.10697	6.092	5.4657	4.80765	3.7301	4.0961	7.3262	5.0327	3.69682	4.4892	5.71535	4.59732	5.2047	6.0067	4.62465	5.0387	5.8013	5.5993	6.73545	6.3682	3.4341	8.8178	4.874
GSM1617633_GSM647530.CEL	77	01-0093	Septic Shock	2	Female	Survivor	None	0	None	NO	NO	NO	No	Toddler	0		6.7902	5.6617	3.1878	6.9469	5.07755	4.26075	4.1837	3.4367	5.69737	4.95385	8.72593	6.0901	5.4174	4.74235	4.1823	4.3057	8.0025	5.0818	3.71968	4.1371	5.6975	4.30166	5.2637	5.013	4.58145	4.6863	5.61215	5.55265	7.33575	6.6505	3.2431	8.9256	4.57455
GSM1617634_GSM647531.CEL	78	01-0095	Septic Shock	1.3	Male	Survivor	Hemophilus	1	Lung	NO	NO	NO	No	Infant	0		6.4161	5.75055	3.10987	8.13604	5.26567	4.20725	3.4885	3.5529	5.29317	4.76005	7.87073	6.4767	5.5607	5.0054	3.6805	4.2146	8.2811	5.0225	3.58597	3.9857	5.54185	4.24278	5.4907	5.718	5.2829	4.8552	5.5677	5.65835	6.45835	6.896	3.5376	8.7126	4.58185
GSM1617635_GSM647532.CEL	79	01-0099	Septic Shock	3.8	Female	Survivor	Moraxella	1	Lung	NO	NO	NO	No	Toddler	1		6.3299	6.004	3.14263	7.10744	5.16263	4.3436	3.4544	3.6485	5.8245	5.08505	7.8847	7.7552	6.4585	5.91315	4.0897	4.2665	7.7138	4.9509	3.85802	4.2662	6.2236	4.24352	6.1475	6.2501	4.69003	6.0022	6.3377	5.76405	5.8391	7.5581	3.274	9.2598	5.38495
GSM1617643_GSM647540.CEL	81	01-0133	Septic Shock	1.1	Male	Survivor	Enterococcus	1	Blood	YES	YES	YES	No	Infant	1		6.7484	5.83315	3.14077	6.01798	5.7037	4.37625	3.871	3.7276	5.9157	5.43375	7.73357	8.3889	6.8036	6.34475	3.596	4.3486	8.7694	4.8911	3.9687	5.0942	6.7584	4.3291	6.507	6.0605	5.39773	6.0425	6.7007	5.35302	6.9159	8.3133	3.991	9.4509	5.67195
GSM1617644_GSM647541.CEL	82	01-0134	Septic Shock	0.7	Male	Survivor	Klebsiella	1	Blood	NO	NO	NO	No	Infant	0		5.97145	6.4898	3.5399	7.69452	4.8503	4.9587	3.8926	4.1533	5.449	4.9211	6.14367	6.1939	5.3658	4.8255	3.8792	3.9456	9.0702	5.345	3.85228	4.4229	5.66025	4.50508	5.3792	6.0798	5.1532	4.085	5.7832	6.173	6.55455	6.3208	3.8041	8.1179	4.54015
GSM1617645_GSM647542.CEL	83	01-0138	Septic Shock	8.3	Male	Survivor	Pneumococcus	1	Lung	NO	NO	NO	No	School Age	1		5.90615	6.4424	3.24827	7.62286	5.02595	4.64385	4.2729	4.2338	5.5544	5.03955	7.20047	5.7794	6.0798	4.6722	4.406	4.5122	7.84	5.3585	3.98588	4.7347	6.14045	4.7963	5.0829	6.3224	5.04288	4.4327	5.30685	6.93855	7.3589	6.0558	3.4463	8.7922	4.53665
GSM1617646_GSM647543.CEL	84	01-0142	Septic Shock	8.9	Male	Survivor	Staph aureus	1	Joint	NO	NO	NO	No	School Age	1		5.8195	5.95245	3.4206	7.86878	4.65667	4.6893	3.903	3.7222	5.3511	5.2267	7.5555	6.1783	5.5747	4.5028	4.0063	4.8793	8.9124	6.3276	3.76685	4.2197	5.81305	4.55512	5.3133	6.0131	5.08465	5.095	5.637	6.31777	7.37795	6.1679	3.718	8.4466	4.5532
GSM1617647_GSM647544.CEL	85	01-0146	Septic Shock	4	Female	Survivor	Acinetobacter	1	Urine	NO	NO	NO	No	Toddler	0		6.1404	5.78615	3.1827	6.567	4.87205	4.31565	3.3085	3.9502	5.5294	5.1463	6.75467	5.5703	5.5303	4.94425	3.7055	4.3003	8.5616	4.9576	3.9792	4.834	5.7189	4.36886	5.0705	6.2798	5.00092	4.9416	5.8814	6.16667	6.4558	6.2473	3.3069	8.6579	4.7979
GSM1617649_GSM647547.CEL	87	04-0006	Septic Shock	0.1	Male	Survivor	Herpes Simplex Virus	1	Systemic	NO	NO	NO	No	Neonate	0		6.4775	6.0474	3.29153	6.13176	5.0982	4.4986	3.7693	3.6652	5.79807	5.2242	7.40727	7.3422	6.3121	5.90853	4.3998	4.3264	9.1259	5.2022	3.85742	5.5388	6.54695	4.58454	5.5246	6.4272	4.98477	5.6063	6.19095	6.1324	6.652	7.5063	3.5046	9.1199	5.654
GSM1617650_GSM647548.CEL	88	05-0019	Septic Shock	6.6	Male	Survivor	Influenza A	1	Lung	NO	NO	NO	No	School Age	0		6.34475	6.0059	3.3578	7.78454	4.84638	4.3065	3.5852	3.4958	4.8979	5.0573	7.85173	4.9902	4.9213	4.09585	3.9312	4.1072	8.6326	5.022	3.68365	4.0811	5.16715	4.42592	4.8529	5.9914	5.05368	3.8643	5.08735	5.67505	7.3716	5.4216	3.1271	8.3075	4.1701
GSM1617653_GSM647551.CEL	91	05-0025	Septic Shock	5.9	Male	Survivor	Staph aureus	1	Lung	NO	NO	NO	No	Toddler	0		6.3943	5.96225	3.49443	6.7115	5.28055	5.11135	3.3709	5.8561	5.4065	4.95585	7.3509	6.5163	6.0734	5.08678	4.0038	4.2954	9.5334	8.212	4.54405	4.7303	5.63295	4.89406	6.048	6.4367	5.39607	5.8152	6.1852	5.86975	7.2132	6.0507	3.3779	9.4032	5.27515
GSM1617654_GSM647552.CEL	92	05-0028	Septic Shock	0.1	Male	Survivor	None	0	None	NO	NO	NO	No	Neonate	0		6.9468	6.2812	3.12973	6.83056	5.37953	4.3496	3.9384	4.1383	5.75487	5.12375	8.16307	6.8923	6.1817	5.87782	3.8314	4.2651	8.0956	4.9043	4.24703	4.8937	6.01415	4.47758	5.5584	6.4988	5.52407	4.8339	5.9514	6.4683	6.8743	7.3574	3.4104	9.2722	5.55525
GSM1617655_GSM647553.CEL	93	06-0008	Septic Shock	0.1	Male	Survivor	None	0	None	NO	NO	NO	No	Neonate	0		6.57075	5.5557	3.48713	7.05346	5.45463	4.22765	3.4501	4.5857	5.4856	5.12065	9.50293	5.392	5.6176	6.54753	3.7031	4.3696	7.8656	4.7264	4.11263	4.0879	5.77525	4.60312	5.968	5.7449	5.02227	4.5607	5.80995	5.80978	6.3978	7.4034	3.5322	8.6158	5.07515
GSM1617657_GSM647555.CEL	95	06-0012	Septic Shock	8	Male	Survivor	None	0	None	NO	NO	NO	No	School Age	0		6.59705	6.43515	4.37647	6.75132	5.4689	4.49155	3.7819	4.8108	5.96137	5.47835	6.31407	8.6308	7.2582	7.14762	4.1353	4.3192	9.8048	5.1276	4.30223	5.7569	6.83875	4.43486	6.6468	6.7594	5.5419	7.7127	7.30315	6.3262	6.90635	8.3295	3.3401	9.0323	5.9962
GSM1617658_GSM647556.CEL	96	06-0013	Septic Shock	3.9	Male	Survivor	Influenza A	1	Lung	NO	NO	NO	No	Toddler	0		6.16275	5.85805	3.12227	7.73062	4.70177	4.24815	3.5632	3.8775	5.13207	4.90275	7.99667	5.6647	5.5072	4.1722	3.6853	4.4793	9.0293	7.1563	3.76577	4.5765	5.79185	4.43376	4.924	5.7395	5.00793	4.1177	5.195	6.30703	7.43645	6.013	4.6388	8.4893	4.3802
GSM1617660_GSM647558.CEL	98	10-0026	Septic Shock	5	Male	Survivor	Parainfluenza	1	Lung	YES	YES	NO	No	Toddler	0		6.0128	6.6677	3.25923	7.23048	4.33975	4.3335	3.9561	3.9813	5.69693	5.4407	6.37417	7.8244	5.6175	4.2959	3.8396	4.1774	9.1194	5.2613	3.92817	4.6871	6.41725	4.62148	4.8498	6.7355	5.08608	5.7583	6.0922	6.35548	7.3443	6.0579	3.5465	8.8329	5.07425
GSM1617661_GSM647559.CEL	99	10-0038	Septic Shock	8.5	Male	Survivor	None	0	None	NO	NO	NO	No	School Age	0		6.66725	6.5768	3.42727	7.51754	4.60505	4.4595	4.4613	3.9723	6.214	5.4758	7.6627	8.6224	7.0595	4.7802	3.9883	4.5468	9.2903	5.0795	4.63923	5.6113	6.9179	4.7998	5.6017	6.6341	4.80962	6.6561	6.78525	6.50222	6.9674	7.3071	4.3084	8.9734	4.7298
GSM1617663_GSM647562.CEL	101	11-0070	Septic Shock	9.3	Male	Survivor	Staph aureus	1	Lung	NO	NO	NO	No	School Age	0		6.6344	5.8401	3.33733	6.91838	4.87707	4.2912	3.8042	3.7601	5.32607	5.1929	7.9453	5.6957	5.5727	4.57305	3.8147	4.6811	10.2031	5.1023	4.08593	4.8664	5.36465	4.5666	4.8752	5.3226	4.74582	4.0424	5.1318	6.45433	6.00865	5.9017	3.2527	9.0813	4.53935
GSM1617666_GSM647565.CEL	104	11-0086	Septic Shock	0.1	Male	Survivor	None	0	None	NO	NO	NO	No	Neonate	0		6.2623	5.9381	3.0418	7.68572	4.2553	4.3417	3.7691	3.6929	5.14543	5.2647	7.77047	5.5222	5.5529	4.2438	4.1086	4.318	7.2942	5.4121	4.0673	4.2778	5.9593	4.56922	4.9887	5.8522	4.51628	4.1694	5.3719	6.33335	7.66815	5.8472	3.4336	9.0212	5.0305
GSM1617668_GSM647567.CEL	105	11-0090	Septic Shock	1.7	Female	Survivor	Staph aureus	1	Lung	NO	NO	NO	No	Infant	0		6.33745	6.0975	4.08517	6.80146	4.71833	4.4191	3.9811	4.5807	5.39303	4.897	6.63493	5.6457	6.0342	5.0887	4.1753	4.0682	9.2363	5.4181	4.23497	5.0517	5.7894	4.60036	5.0737	5.9992	4.73768	4.4736	5.77645	5.89427	7.3329	6.5321	3.6282	8.6407	4.63295
GSM1617669_GSM647568.CEL	106	11-0096	Septic Shock	1.4	Male	Survivor	Staph aureus	1	Blood	NO	NO	NO	No	Infant	1		6.29955	6.19125	3.2478	7.3191	4.58498	4.2008	4.4982	4.5871	4.96867	5.2567	8.33537	5.1284	5.4075	4.54245	4.063	4.4595	6.3985	4.9071	3.74572	4.599	5.5443	4.5716	5.0917	5.5136	4.90608	4.2768	5.33405	6.25682	5.593	6.1274	4.1614	8.187	4.37035
GSM1617672_GSM647572.CEL	109	13-0005	Septic Shock	4.4	Female	Survivor	None	0	None	NO	YES	NO	No	Toddler	0		6.66065	6.5469	3.74493	7.08082	5.15132	4.5281	3.2051	4.0073	5.89453	5.3362	7.684	8.2329	6.8658	5.869	4.6412	4.2947	10.3632	6.0404	4.00097	4.3222	6.51965	4.5838	6.336	6.412	5.1847	6.3138	6.88765	5.64278	7.13365	8.1203	3.7772	9.307	6.07135
GSM1617673_GSM647573.CEL	110	13-0006	Septic Shock	1	Female	Survivor	None	0	None	NO	NO	NO	No	Infant	0		6.23185	5.9577	3.6823	7.64524	4.9163	4.6068	3.7211	3.6429	5.4673	5.18225	6.41683	6.7944	6.1951	5.21537	3.9258	4.3481	10.0533	5.6453	3.72263	4.646	5.8712	4.39744	5.2692	6.3045	5.1287	5.2717	5.9917	5.79197	6.73805	6.7111	3.5319	9.1099	5.0802
GSM1617675_GSM647576.CEL	111	15-0021	Septic Shock	1	Female	Survivor	Klebsiella	1	Peritoneum	NO	NO	NO	No	Infant	0		5.99325	6.1142	3.1497	8.01898	4.45038	4.6848	3.3541	3.4545	5.33217	4.96915	6.49687	5.7053	5.6344	4.70635	4.859	4.8578	7.6697	4.86	3.83072	4.7612	5.82185	4.37788	4.8873	5.6001	4.80222	4.6356	5.41845	6.1373	7.2942	5.9512	3.7409	8.256	4.4236
GSM1617677_GSM647578.CEL	113	15-0025	Septic Shock	4.5	Male	Survivor	Staph aureus	1	Lung	NO	NO	NO	No	Toddler	0		6.31915	6.2223	3.3869	7.16758	4.90632	4.83865	4.2196	4.3097	5.45243	5.24665	7.4021	5.5592	5.8699	4.69635	4.2929	4.5647	8.8061	5.5521	4.54328	4.9906	5.93595	4.92102	5.1511	6.5549	4.701	4.7471	5.4155	6.2584	6.401	6.041	3.6807	8.7006	4.8541
GSM1617680_GSM647581.CEL	116	19-0006	Septic Shock	4.2	Male	Survivor	Pneumococcus	1	Lung	NO	NO	NO	No	Toddler	1		6.2609	5.8477	3.27087	7.16582	5.12007	4.3606	5.0925	3.3244	5.17083	5.1615	6.3489	5.4253	5.3191	4.6656	3.9883	3.859	8.1916	5.0566	3.76638	4.5745	5.45555	4.24262	4.8868	5.98	5.122	4.369	5.51115	5.5764	6.64975	6.1862	3.6284	8.3249	4.61735
GSM1617682_GSM647583.CEL	118	19-0008	Septic Shock	1.6	Male	Survivor	Group A Strep	1	Blood	NO	NO	NO	No	Infant	1		5.824	5.75405	4.27133	8.17616	4.77455	4.49365	3.4036	5.3609	5.40427	5.07985	5.7912	6.3905	6.0016	5.19498	3.9017	4.1996	9.8457	4.9974	3.68933	4.3199	5.70125	4.456	5.4974	5.7869	5.7567	4.9253	5.73855	5.68725	7.10775	6.7282	3.5608	8.3402	4.93225
GSM1617683_GSM647584.CEL	119	19-0009	Septic Shock	8	Male	Survivor	Pseudomonas	1	Blood	NO	NO	NO	No	School Age	0		6.00675	5.9853	3.14933	6.84422	5.06517	4.6761	4.0509	4.3029	5.7904	5.1631	7.5098	6.1485	6.242	5.37022	3.7566	4.6575	7.525	5.396	3.9672	5.3588	6.2544	4.56562	6.1847	5.9557	4.69805	5.3991	6.106	6.47733	6.6632	6.8412	3.5944	8.1051	5.4146
GSM1617684_GSM647585.CEL	120	20-0002	Septic Shock	8.2	Male	Survivor	Pneumococcus	1	Lung	NO	NO	NO	No	School Age	0		6.19335	5.91305	3.76357	8.12958	4.84692	4.4023	3.7227	4.0189	5.2016	5.0826	8.03217	5.8898	5.4116	4.7028	3.5457	4.7815	10.8605	5.6906	3.56873	5.5052	5.55725	4.34106	5.0791	5.8783	4.8555	4.1904	5.4105	6.24345	5.62525	6.1123	3.4118	8.6291	4.3496
GSM1617685_GSM647586.CEL	121	20-0006	Septic Shock	9	Male	Survivor	None	0	None	NO	NO	NO	No	School Age	0		6.0372	5.95545	3.15813	6.78182	4.84553	4.4206	3.5378	3.9818	5.33653	5.0756	7.2149	5.508	5.2269	4.3801	3.6968	4.2906	8.4672	5.4544	4.10857	4.4771	5.68245	4.47786	5.002	5.4041	4.73985	4.0535	5.25825	5.88562	6.39255	5.9445	3.5266	8.8276	4.48005
GSM1617686_GSM647587.CEL	122	20-0007	Septic Shock	8.7	Female	Survivor	Staph aureus	1	Lung	NO	NO	NO	No	School Age	0		6.10915	5.642	3.3199	6.77156	5.02447	4.233	3.6054	3.7012	5.21653	4.9898	7.70563	5.7099	5.5001	4.91148	4.1677	4.7262	8.4295	5.0561	3.89428	5.0581	5.6225	4.49948	5.0799	6.1429	4.92408	4.7035	5.6917	6.1629	6.3338	6.603	3.2101	8.7036	4.7038
GSM1617687_GSM647588.CEL	123	20-002	Septic Shock	9.3	Male	Survivor	None	0	None	NO	NO	NO	No	School Age	0		5.93615	6.4475	3.54783	5.48018	4.96873	4.4952	4.3244	4.4717	6.02293	5.77775	6.48057	6.9601	6.0021	5.08938	4.2867	5.1131	9.1509	6.559	4.34248	4.8619	6.45255	4.83516	5.5311	6.522	4.87777	5.6759	6.40025	6.66497	9.1977	7.2944	3.8961	9.0549	5.3536
GSM1617691_GSM647592.CEL	125	01-0148	Septic Shock	1.9	Male	Survivor	None	0	None	NO	NO	NO	No	Infant	0		6.0328	6.25465	3.78427	6.1236	4.97318	5.08245	4.3224	5.5387	5.18077	5.2556	6.28	5.1476	5.8583	4.59708	4.6046	5.1171	9.1149	5.6598	3.91122	4.3673	5.903	4.5069	5.1847	5.872	5.15083	4.0879	5.6648	6.26353	8.5818	5.7066	3.7196	8.5323	4.64145
GSM1617692_GSM647593.CEL	126	01-0149	Septic Shock	1	Male	Survivor	Group A Strep	1	Soft tissue abscess	NO	NO	NO	No	Infant	1		6.07115	6.01685	3.26587	5.7159	4.94623	4.28765	4.0347	3.9951	5.3608	5.1285	7.01333	5.9015	5.7764	5.01117	4.1011	4.7894	8.2192	5.0412	4.28302	4.4328	5.7956	4.6171	4.7311	6.0245	5.2034	4.0151	5.4693	5.97548	8.0371	6.8069	4.0612	8.5068	4.5996
GSM1617693_GSM647594.CEL	127	01-0150	Septic Shock	2.4	Male	Survivor	None	0	None	NO	NO	NO	No	Toddler	0		6.6824	5.7835	3.27127	6.30454	5.215	4.11185	3.5237	3.6382	5.04113	5.0247	8.7526	4.8201	5.0816	4.60058	3.9502	4.3005	8.1803	4.9657	3.92578	5.0355	5.2619	4.38072	4.811	5.7345	4.7781	3.712	5.31535	5.82437	6.5489	5.5459	3.1523	9.0476	4.31975
GSM1617694_GSM647595.CEL	128	01-0151	Septic Shock	1.2	Male	Survivor	Staph aureus	1	Blood	NO	NO	NO	No	Infant	1		5.9062	5.7977	3.3606	5.38134	5.2244	4.609	4.597	3.9532	5.78423	5.17345	6.39193	6.7622	6.1669	4.94142	3.6427	4.6121	8.5574	5.5794	3.89168	4.4437	6.19865	4.41354	5.9024	6.4571	5.29798	5.3605	5.92325	6.13827	7.21105	7.2472	3.8353	8.8475	4.8913
GSM1617695_GSM647596.CEL	129	01-0152	Septic Shock	7.7	Female	Survivor	None	0	None	NO	YES	YES	No	School Age	0		6.60375	6.54615	3.73753	5.23052	5.18025	4.96985	4.2142	4.1276	6.18337	5.6083	6.46557	7.9109	6.5557	5.71305	4.519	5.2534	9.4523	6.522	4.14242	6.7954	6.76095	4.69564	5.884	6.9303	5.23915	6.3237	6.6502	6.76677	7.0266	7.8696	3.3598	8.9799	5.4961
GSM1617696_GSM647597.CEL	130	01-0154	Septic Shock	0.7	Male	Survivor	None	0	None	NO	NO	NO	No	Infant	0		6.05615	6.0699	3.26873	7.39474	4.53683	4.7404	4.2168	4.2069	5.28077	5.09225	7.7577	5.4738	5.2338	4.56163	3.7271	4.4613	7.4445	5.38	3.86827	4.7044	5.81505	4.7179	5.132	5.7798	5.3398	4.0561	5.5331	6.5034	6.1621	6.1699	3.5889	8.0265	4.52995
GSM1617697_GSM647598.CEL	131	01-0155	Septic Shock	0.8	Male	Survivor	Meningococcus	1	CNS	NO	NO	NO	No	Infant	0		6.23095	6.134	3.25737	6.8622	4.59753	4.9019	4.269	3.7558	5.4762	5.70495	6.8925	6.2728	5.6048	4.58997	4.2309	4.3934	7.3089	5.6042	4.23062	4.7311	6.1651	4.79362	5.359	6.4503	4.9517	4.6204	5.7577	6.51067	6.4733	6.3135	3.4789	8.2735	4.94815
GSM1617698_GSM647599.CEL	132	01-0156	Septic Shock	3.6	Male	Survivor	Gram negative rods	1	Blood	NO	NO	NO	No	Toddler	0		5.5553	6.4453	3.34287	6.83978	5.04948	4.9002	4.5082	4.256	5.36317	5.38525	6.6906	5.4422	5.4568	4.73	4.1883	4.7099	8.7704	6.1498	4.10238	4.7517	5.9941	4.9164	5.7075	5.4756	5.45728	3.8978	5.58755	6.72967	6.94145	6.0137	3.3163	8.2935	4.62195
GSM1617699_GSM647600.CEL	133	01-0157	Septic Shock	2.4	Female	Survivor	None	0	None	YES	NO	NO	No	Toddler	0		6.62085	5.85735	3.34263	7.8301	4.94078	4.16685	3.3471	3.7447	5.25307	4.99235	8.1728	6.3994	5.9779	4.97738	3.8864	3.9113	10.1748	5.2158	3.5313	4.8908	5.68625	4.38424	5.2876	5.9111	5.01682	4.6869	5.6672	5.52528	5.94875	6.6858	3.1581	8.7051	4.75105
GSM1617700_GSM647601.CEL	134	05-0030	Septic Shock	5.6	Female	Survivor	Group A Strep	1	Blood	NO	NO	NO	No	Toddler	1		6.07785	6.1608	3.61097	5.43966	4.55685	5.10785	3.9039	4.3239	5.76627	5.55715	6.16567	7.378	6.7865	5.00253	4.867	4.0483	10.7059	8.0918	4.03622	4.312	6.56575	4.6207	5.9769	6.2843	5.94233	5.9319	6.72555	6.13625	8.49535	6.9527	4.2949	8.6437	5.12965
GSM1617701_GSM647602.CEL	135	11-0111	Septic Shock	9.8	Male	Survivor	None	0	None	YES	YES	NO	No	School Age	0		6.1081	5.9468	3.6857	4.98024	5.05107	4.66715	4.4198	4.6145	5.88133	5.39815	6.03	6.613	6.3728	5.5787	3.8848	5.6108	9.6887	5.6009	3.81593	4.5191	6.55435	4.79846	5.6749	6.4673	4.7683	5.6139	6.5158	6.92268	7.4415	7.4236	3.5503	8.332	4.9397
GSM1617702_GSM647603.CEL	136	15-0027	Septic Shock	2.8	Female	Survivor	Staph aureus	1	Lung	NO	NO	NO	No	Toddler	1		6.18245	6.4532	3.27627	7.84186	4.08113	4.7434	3.346	4.2005	4.88943	4.8234	7.41733	5.5764	5.4189	4.04192	4.1555	4.3751	8.4531	5.4815	4.32722	4.4933	5.72865	4.39998	4.9218	5.9925	4.92435	4.3918	5.5915	6.1464	6.6406	5.5548	3.3279	8.8258	4.34455
GSM1617708_GSM647609.CEL	137	01-0118	Septic Shock	9.3	Male	Survivor	None	0	None	NO	NO	NO	No	School Age	0		6.04715	5.7661	3.51533	7.6118	5.0645	4.608	4.2175	3.5301	5.01043	5.1576	6.76843	5.4888	5.2211	4.46858	3.5704	4.1032	9.7164	5.2677	3.78527	4.7413	5.82615	4.5292	5.2059	5.4077	4.79105	4.048	5.40505	6.1154	5.8213	5.7525	3.6884	7.9546	4.3715
GSM1617709_GSM647610.CEL	138	01-0119	Septic Shock	2	Male	Survivor	Klebsiella	1	Blood	NO	YES	NO	No	Toddler	0		5.95725	6.0891	3.0804	7.48608	4.1487	4.475	3.8287	3.7636	5.16823	4.8439	6.81093	5.6295	5.3634	4.38805	4.1211	4.032	8.3247	4.9811	3.6809	4.4937	5.55775	4.47924	5.1679	5.5497	4.78313	4.185	5.5599	5.71345	6.33225	5.2127	3.425	8.5475	4.63875
GSM1617710_GSM647611.CEL	139	01-0120	Septic Shock	5.3	Male	Survivor	Pneumococcus	1	Lung	NO	NO	NO	No	Toddler	1		6.36615	5.9246	3.48293	6.89078	4.37305	4.5132	3.5067	4.0055	4.98603	4.8512	6.93657	5.4357	5.525	4.44367	4.6312	4.2174	8.1202	5.328	3.80403	5.0698	5.37555	4.42664	4.6354	5.4476	4.747	4.4203	5.31465	5.4402	7.6394	5.8036	3.5769	8.2816	4.47555
GSM1617711_GSM647612.CEL	140	01-0121	Septic Shock	3.7	Male	Survivor	Gram negative rods	1	Blood	NO	NO	NO	No	Toddler	0		5.69935	5.8004	3.43347	7.99034	4.43717	4.19235	3.5235	3.9331	5.03057	4.86925	7.86557	5.1606	5.3423	4.47727	3.7586	4.3872	9.6294	4.8211	4.13733	4.727	5.813	4.63502	4.959	5.6012	5.41068	4.105	5.34475	6.4402	6.1094	5.5831	3.3665	8.1991	4.17095
GSM1617712_GSM647613.CEL	141	01-0122	Septic Shock	0.8	Female	Survivor	Pneumococcus	1	Lung	NO	NO	NO	No	Infant	1		6.2934	6.3128	3.72603	7.45802	4.93738	4.6353	3.8223	3.9958	5.86643	5.479	6.6319	7.4056	6.868	5.27805	4.2081	4.1996	9.5544	4.7836	4.60313	4.7976	6.15565	4.39398	5.5205	6.5326	5.34788	5.9457	6.14655	6.35403	6.8657	7.0537	3.9404	8.6864	4.8809
GSM1617713_GSM647614.CEL	142	01-0123	Septic Shock	3	Male	Survivor	Pneumococcus	1	Lung	NO	NO	NO	No	Toddler	1		5.99105	5.7074	3.1966	7.9335	4.54727	4.5123	3.6167	4.0625	4.84773	4.775	7.5947	5.0971	5.4293	3.94965	3.4901	4.1299	8.5083	4.809	3.7196	4.1341	5.54165	4.30234	4.6903	5.6703	4.74887	3.7926	4.8894	5.90185	6.8227	5.5971	3.3817	7.95	4.21965
GSM1617714_GSM647615.CEL	143	01-0125	Septic Shock	1.3	Male	Survivor	Pneumococcus	1	Lung	NO	NO	NO	No	Infant	1		6.02985	6.0651	3.37077	7.25976	4.46397	4.31545	3.9318	3.9187	5.7781	5.3965	6.90113	7.4499	6.269	4.74983	5.0582	4.2542	8.0887	5.3223	3.71543	4.665	6.2491	4.42134	5.0944	6.1358	4.74578	5.5488	6.0621	5.6718	6.9698	6.6185	3.0323	9.1885	4.82705
GSM1617715_GSM647616.CEL	144	01-0126	Septic Shock	0.5	Male	Survivor	Pneumococcus	1	Lung	NO	NO	NO	No	Infant	0		6.3509	5.8968	4.59363	7.1437	5.33068	4.3714	3.2526	3.3825	5.00237	4.8918	6.697	5.4596	5.0087	4.5458	3.6893	3.933	10.1075	5.0947	3.45	4.4403	5.42675	4.25756	4.9132	5.5591	5.26898	3.9493	5.14765	5.51345	6.8532	6.0869	3.2245	8.7142	4.22795
GSM1617718_GSM647619.CEL	147	01-0110	Septic Shock	0.3	Male	Survivor	None	0	None	NO	NO	NO	No	Infant	0		5.8706	6.0957	3.11153	7.91076	4.32782	4.30195	3.4924	3.8859	5.299	5.0596	6.49357	6.3944	5.8454	4.5662	3.7646	4.1346	8.7988	5.2575	3.6356	4.5034	5.83445	4.47526	4.7844	6.0759	4.73198	5.0714	5.72385	5.73995	6.0327	6.2864	3.3967	8.388	4.658
GSM1617719_GSM647620.CEL	148	01-0111	Septic Shock	9.1	Female	Survivor	Serratia	1	Lung	NO	NO	NO	No	School Age	0		6.4603	6.1676	3.01173	7.48704	5.06555	4.2683	3.5025	3.7753	5.43393	5.22895	8.1091	5.534	5.6481	5.31265	5.3681	4.2388	8.0204	4.9519	4.01835	4.3309	5.8268	4.30254	5.4175	5.7984	5.87542	4.3773	5.78245	5.62362	6.88585	7.0595	3.5591	8.8447	4.7255
GSM1617725_GSM647627.CEL	149	01-0101	Septic Shock	6.5	Female	Survivor	Pneumococcus	1	Lung	NO	NO	NO	No	School Age	0		6.2882	5.90955	3.10107	6.14996	4.89478	4.5038	5.6262	3.5808	5.10033	5.02665	6.92447	5.8374	5.9257	4.55147	4.7177	4.3662	7.9768	4.4112	3.94665	4.5095	5.4825	4.19802	4.7339	5.6927	5.00152	4.1918	5.46455	5.34778	6.91765	6.2394	3.3313	8.5343	4.3667
GSM1617727_GSM647629.CEL	151	01-0103	Septic Shock	2.5	Female	Survivor	Pseudomonas	1	Lung	YES	NO	NO	No	Toddler	0		6.12255	6.12755	3.11567	7.68216	4.52773	4.11745	3.7357	3.6854	5.08963	5.03095	7.622	5.615	5.2694	4.37517	3.8528	4.2251	8.0214	5.2021	3.58533	4.3244	5.5216	4.26064	4.7393	5.886	4.93615	4.1785	5.37405	5.92588	5.6652	6.0339	3.345	8.3841	4.51715
GSM1617729_GSM648605.CEL	153	01-0068	Septic Shock	0.1	Male	Survivor	Group B Strep	1	Blood	NO	NO	NO	No	Neonate	1		6.67765	5.7969	3.17907	6.44962	5.04688	4.1756	4.4198	3.7035	5.13577	5.19745	8.58597	4.5565	5.6087	4.33577	3.7313	4.2831	7.8135	5.5048	3.75507	4.4757	5.71895	4.57482	5.0816	5.6995	4.9454	3.9894	4.98595	5.90418	6.1343	5.7882	3.3726	8.3667	4.1459
GSM1617730_GSM648606.CEL	154	01-0069	Septic Shock	1.2	Female	Survivor	None	0	None	NO	NO	NO	No	Infant	0		6.0125	6.4126	3.38827	6.38292	4.63678	4.4608	4.0148	4.0828	5.63513	5.26225	6.83417	6.1829	6.1112	4.3719	4.1467	4.3393	6.3467	5.548	3.88458	4.6908	6.4267	4.92498	5.2717	6.1343	4.7524	4.8547	6.20705	6.53098	5.70795	5.6828	3.9671	7.8565	4.54955
GSM1617731_GSM648607.CEL	155	01-0071	Septic Shock	2.7	Male	Survivor	Enterococcus	1	Peritoneum	NO	NO	NO	No	Toddler	0		5.63755	5.9597	3.20827	7.9525	4.29375	4.2922	3.7872	3.8201	5.45547	4.92485	5.88913	6.3117	5.6576	4.75077	4.4886	4.1679	7.4187	5.2977	3.53427	4.4813	5.9339	4.40914	5.0912	6.2044	4.83178	5.3873	6.11045	5.54548	5.90215	6.5931	3.4005	8.4466	4.7673
GSM1617732_GSM648608.CEL	156	01-0072	Septic Shock	6.8	Female	Survivor	None	0	None	NO	NO	NO	No	School Age	0		6.45035	6.2347	3.1612	6.72302	5.1627	4.47605	3.6984	4.1015	5.67227	5.35465	7.84063	5.8026	6.0777	5.08608	3.7927	4.3415	6.456	5.3659	3.64988	4.8796	6.11695	4.64582	5.4607	6.0688	4.75338	4.7346	5.76985	6.27615	6.7054	7.2639	3.5122	7.8581	4.69455
GSM1617733_GSM648609.CEL	157	01-0073	Septic Shock	7.1	Female	Survivor	Clostridium	1	Peritoneum	NO	YES	NO	No	School Age	0		5.8607	6.10065	3.34427	6.11888	4.62185	4.4577	4.0505	4.3968	5.54303	5.01025	6.56613	5.7547	5.6865	4.48057	7.0325	4.0315	7.3169	6.0766	3.8989	5.1748	6.0524	4.87616	5.2095	6.246	4.64965	4.6217	5.67685	6.26322	8.35345	6.286	3.8736	8.9343	4.6019
GSM1617734_GSM648610.CEL	158	01-0074	Septic Shock	7.3	Female	Survivor	Serratia	1	Blood	YES	YES	YES	No	School Age	0		5.34995	5.84025	3.15793	7.70804	4.20185	4.60135	3.3842	3.9567	5.10373	4.7185	6.59033	5.39	5.4316	4.01682	3.9349	3.9465	7.0537	4.8036	3.66865	4.4531	5.44095	4.53338	4.6784	5.3043	4.5419	4.1215	5.67575	5.73147	6.29445	5.4991	3.2014	8.3083	4.04445
GSM1617735_GSM648611.CEL	159	01-0077	Septic Shock	4.4	Male	Survivor	Enterococcus	1	Urine	NO	NO	NO	No	Toddler	0		6.1519	5.9431	3.3419	6.68206	4.5887	4.1124	4.0487	3.9681	4.94887	5.0165	8.13287	4.797	5.3932	4.16028	3.9641	4.333	7.4243	5.7554	3.74903	4.3811	5.70575	4.3522	4.539	5.752	4.6759	3.6311	5.2646	5.94197	7.7527	5.3434	3.8929	8.8264	3.9979
GSM1617736_GSM648612.CEL	160	01-0078	Septic Shock	2.5	Female	Survivor	None	0	None	NO	NO	NO	No	Toddler	0		6.29745	5.93365	3.21837	7.37104	4.55997	4.273	3.7374	4.0519	5.01457	5.03575	7.4631	5.2382	5.2665	3.8797	3.9627	4.1947	9.5554	5.3349	3.91987	4.2987	5.6436	4.48492	4.4263	5.7181	4.61435	4.1293	5.3266	5.72715	6.81525	5.8238	3.6375	8.4087	4.2411
GSM1617737_GSM648613.CEL	161	01-0079	Septic Shock	0.3	Female	Survivor	Human metapneumovirus	1	Lung	NO	NO	NO	No	Infant	0		6.53665	5.8131	3.2512	6.93546	4.717	4.1047	3.8788	3.9193	5.26763	4.8869	7.58473	5.1478	5.0733	3.88065	3.6682	4.345	9.9981	5.7898	3.85218	4.2555	5.5432	4.64018	4.2166	6.0199	4.8799	3.6079	5.5509	6.05675	6.1463	6.163	3.5629	8.7096	4.1319
GSM1617738_GSM648614.CEL	162	01-0080	Septic Shock	3	Male	Survivor	None	0	None	YES	NO	NO	No	Toddler	0		6.13525	6.04655	3.33477	6.4429	4.71775	4.4968	3.7668	4.204	5.31457	4.9042	7.41707	6.2501	5.3644	4.721	3.5382	4.4732	9.2687	6.0622	3.68745	4.3578	5.5145	4.4662	4.6004	6.173	5.18455	4.6706	5.8755	5.97538	6.2258	6.2878	4.3199	8.916	4.54785
GSM1617739_GSM648619.CEL	163	01-0047	Septic Shock	0.8	Male	Survivor	Meningococcus	1	Blood	NO	NO	NO	No	Infant	0		6.7808	5.90075	3.34723	6.7547	4.98485	4.40455	3.8136	4.5281	5.44347	4.95935	7.54423	6.0833	5.5139	4.87587	4.3997	4.4567	7.5959	5.1792	4.77518	4.8549	5.7386	4.42872	5.2787	6.1767	5.09288	5.3113	5.6955	5.81373	7.0745	6.6472	3.3085	8.9137	4.43985
GSM1617740_GSM648627.CEL	164	01-0070	Septic Shock	7.2	Female	Survivor	None	0	None	NO	NO	NO	No	School Age	0		6.0341	6.7047	3.59133	6.14638	5.41643	4.81675	3.9982	4.3661	5.24107	4.90495	6.6776	5.3145	5.5663	4.33405	3.959	4.2633	10.0807	4.8839	4.20062	4.8221	5.71815	4.7904	4.7558	6.4118	6.40092	4.1062	5.2108	6.25847	6.76805	5.8855	3.4795	8.2433	4.83245
GSM1617747_GSM648654.CEL	167	07-0004	Septic Shock	0.7	Male	Survivor	Enterococcus	1	Blood	NO	NO	NO	No	Infant	0		6.3001	6.1936	3.62717	5.1201	5.15278	4.59845	4.0797	3.9059	6.06387	5.516	6.74187	6.302	6.4245	5.42485	4.0899	4.3998	9.3189	5.3838	3.85363	4.8914	6.2151	4.65722	5.9295	6.6596	5.10492	4.964	5.95415	6.34453	7.1875	6.971	3.2881	9.1034	5.19235
GSM1617748_GSM648661.CEL	168	10-0003	Septic Shock	1.4	Female	Survivor	Klebsiella	1	Blood	NO	NO	NO	No	Infant	0		6.09205	6.32585	3.29547	6.22534	5.39955	4.4187	3.9506	4.7867	5.7825	5.4624	6.88243	6.6072	6.254	5.42635	3.9521	4.5602	9.0966	5.2708	4.04257	4.6578	6.1598	4.76176	6.0221	6.8056	5.25512	5.2522	6.22495	6.63538	8.9251	7.1393	4.5951	9.1868	5.021
GSM1617750_GSM648664.CEL	170	10-0018	Septic Shock	1.6	Female	Survivor	Staph aureus	1	Lung	NO	NO	NO	No	Infant	1		6.2596	6.2076	3.33067	6.39386	5.21835	4.49045	3.8481	3.998	5.75853	5.34465	6.99287	7.9388	6.7837	5.7976	5.222	4.5052	8.5858	5.2346	3.40122	5.1032	6.38325	4.38722	5.8474	6.1275	5.42807	5.6387	6.322	6.0774	7.34925	7.8918	3.3701	9.0231	5.3682
GSM1617751_GSM648665.CEL	171	10-0019	Septic Shock	6.1	Male	Survivor	BK virus	1	Systemic	NO	YES	YES	No	School Age	0		6.0131	6.0499	3.20787	7.19886	4.274	4.55735	3.9413	3.934	5.70683	5.1661	6.63193	7.1406	6.4412	4.75467	4.1833	4.4081	8.2721	5.3981	3.47527	4.7683	6.0269	4.59488	5.1797	6.0117	4.94145	5.6537	6.03035	5.92555	6.8545	6.6307	3.3163	8.6886	4.75245
GSM1617752_GSM648683.CEL	172	11-0002	Septic Shock	1.3	Female	Survivor	None	0	None	NO	NO	NO	No	Infant	0		5.76665	6.2689	3.23757	8.60884	4.32393	4.7049	4.0552	3.5886	5.1663	5.0048	6.04937	5.6912	5.4815	4.1129	4.0127	4.5678	7.9844	5.2552	4.05248	4.4147	5.4429	4.3645	4.7142	5.7192	4.9315	4.1326	5.602	6.16367	7.7377	5.8936	3.4622	8.5128	4.2747
GSM1617754_GSM648685.CEL	174	11-0035	Septic Shock	1.7	Female	Survivor	Meningococcus	1	Blood	NO	NO	NO	No	Infant	0		5.6312	6.0236	3.32627	8.0006	4.20983	4.5978	3.891	3.8878	5.0359	4.71235	6.2714	5.3898	5.1666	4.0556	3.8909	3.9985	7.9824	5.3255	3.67595	4.3516	5.7498	4.49068	4.8372	5.8539	4.54823	4.4292	5.3699	5.7245	7.1728	5.5656	3.7647	8.4084	4.41125
GSM1617761_GSM648706.CEL	175	15-0017	Septic Shock	0.2	Female	Survivor	Group B Strep	1	Blood	NO	NO	NO	No	Infant	1		6.1027	6.1577	3.09933	6.96562	4.54793	4.5248	3.7965	4.531	5.11777	5.17	8.46523	4.5228	5.4064	5.5372	4.3055	4.4548	7.7356	4.9245	4.03502	4.3865	5.2729	4.61932	5.4003	5.9767	4.60168	4.0083	5.84165	6.03807	6.3096	6.2929	3.2664	8.7791	4.5182
GSM1617762_GSM648710.CEL	176	18-0002	Septic Shock	3.2	Female	Survivor	Meningococcus	1	Blood	NO	NO	NO	No	Toddler	0		6.04265	6.0146	3.7619	6.82916	4.46438	4.36695	3.8351	4.3003	5.35537	4.8571	6.54487	6.3658	5.7124	4.46042	4.0727	4.5564	10.2292	5.2193	3.89753	5.471	5.88545	4.43548	4.9779	6.3541	4.88825	4.5263	6.01705	6.28995	6.6647	6.2722	3.2114	8.3812	4.93565
GSM1617763_GSM648711.CEL	177	19-0001	Septic Shock	2.3	Female	Survivor	Group A Strep	1	Lung	NO	NO	NO	No	Toddler	1		6.23545	5.9539	3.39983	7.19766	4.68428	4.5027	3.8564	4.4743	5.3765	4.96785	7.08383	6.0425	6.2747	5.00173	4.187	4.3821	8.4311	7.0429	4.54165	5.4561	6.19905	4.7631	5.2834	6.2004	4.92023	5.0323	5.8551	5.95758	7.35015	6.6284	3.5957	8.5965	4.61435
GSM1617764_GSM648712.CEL	178	19-0005	Septic Shock	5.6	Male	Survivor	Klebsiella	1	Lung	NO	NO	NO	No	Toddler	0		5.9381	6.25735	3.18927	5.04338	4.9755	4.2857	4.3962	4.9029	5.69823	5.42455	6.66473	6.1647	6.1502	5.20922	3.992	4.2504	7.9167	6.8119	4.19077	5.5661	6.59585	4.96606	5.7939	6.2046	4.88745	4.8515	5.90805	6.41988	7.13915	6.221	3.5473	8.2661	4.8907
GSM1617766_GSM648716.CEL	180	21-0001	Septic Shock	1.9	Male	Survivor	None	0	None	NO	NO	NO	No	Infant	0		5.9465	5.81795	3.13847	7.0887	5.18313	4.25195	3.7095	3.71	5.52817	5.2329	7.52363	6.214	6.5288	5.20542	3.6628	4.2696	8.041	4.9968	3.80713	4.9077	6.18775	4.78348	5.9926	6.3377	4.71967	5.0196	6.02205	5.79152	6.4553	6.9339	3.7779	8.0291	5.1572
GSM1617767_GSM648717.CEL	181	21-0003	Septic Shock	4.3	Male	Survivor	None	0	None	NO	NO	NO	No	Toddler	0		6.14145	5.83965	3.14767	7.1271	4.49975	4.17055	3.5707	3.3332	5.41993	5.20285	7.63217	6.2079	5.8769	5.50615	3.931	4.5857	7.8479	4.532	3.82673	4.9522	6.09615	4.47032	5.4388	6.1165	4.44575	5.4531	6.08255	5.59955	6.24325	6.8948	3.2537	8.337	4.9614
GSM1617507_GSM102977.CEL	2	04-0003	Septic Shock	1	Male	Survivor	Influenza A	1	Lung	NO	NO	NO	Yes	Infant	0		5.7597	5.7205	3.5703	7.55298	4.57495	4.17615	3.7539	3.4123	5.19577	4.76565	6.55427	5.6952	5.421	4.47115	4.6301	3.9975	8.5974	4.6482	3.7231	4.6248	5.6485	4.36196	4.755	6.2234	4.96213	4.3984	5.5022	5.47107	7.5458	5.6475	3.2843	7.6985	4.51245
GSM1617524_GSM103000.CEL	19	05-0007	Septic Shock	4.2	Female	Survivor	Group A Strep	1	Blood	NO	NO	NO	Yes	Toddler	1		5.9	6.0098	3.3136	8.06366	4.57102	4.29465	3.7738	3.3351	5.29427	4.9192	7.27653	5.5887	5.5808	4.43262	3.8844	4.0836	7.8633	4.644	3.92372	4.6971	5.87835	4.65172	4.9216	6.0447	4.78515	4.5357	5.5953	5.59062	6.30185	5.1047	3.2937	7.971	4.6277
GSM1617528_GSM103006.CEL	23	10-0001	Septic Shock	5.3	Male	Survivor	Mixed (Klebsiella + Enterococcus + Candida)	1	Blood	NO	YES	NO	Yes	Toddler	0		5.3514	6.0886	3.44803	6.26738	5.3408	4.6244	4.0401	5.8929	5.17677	4.9584	6.5708	5.3903	5.7502	4.45008	5.7952	4.2893	7.5849	6.4119	4.1653	4.3359	5.9366	4.80766	5.1767	6.639	5.54175	4.2624	5.37305	5.7672	9.23905	5.643	3.7478	7.7863	4.50285
GSM1617530_GSM103010.CEL	25	06-0006	Septic Shock	2.7	Male	Survivor	None	0	None	NO	NO	NO	Yes	Toddler	0		6.4144	5.64045	4.10483	6.71606	5.40587	4.1738	4.7453	3.4406	5.32733	4.90475	7.97883	5.8723	6.0335	4.82785	3.9759	4.4146	10.1765	4.2055	4.27192	4.6449	5.65715	4.31108	4.7165	5.9929	4.9751	4.4537	5.55625	5.44042	6.9283	6.7007	3.5057	8.3351	4.56645
GSM1617558_GSM201253.CEL	36	11-0001	Septic Shock	1.8	Male	Survivor	None	0	None	NO	NO	NO	Yes	Infant	0		6.12115	6.1348	3.49373	8.05834	4.30907	4.32995	3.5679	3.2288	5.0474	5.16685	8.12387	5.0443	5.2456	4.33833	3.5266	4.1722	7.6535	4.7887	3.97148	4.6799	5.5642	4.53358	5.0355	5.9764	4.85185	4.1103	5.19195	6.16678	6.61535	5.0351	3.6084	8.0223	4.0832
GSM1617560_GSM201260.CEL	38	07-0002	Septic Shock	10.9	Male	Survivor	None	0	None	NO	NO	NO	Yes	School Age	0		5.74435	6.10335	3.35527	6.90074	4.85738	4.0598	3.9688	3.6368	5.64787	5.22335	7.48133	5.9861	6.1222	4.8898	3.8042	4.3486	7.2359	5.2183	4.4835	4.4256	5.9351	4.76338	5.4352	6.3122	4.77337	4.9394	5.83075	6.06675	6.65615	5.9053	3.4083	8.3342	4.3929
GSM1617561_GSM201264.CEL	39	06-0001	Septic Shock	0.3	Male	Survivor	Klebsiella	1	Blood	NO	NO	NO	Yes	Infant	0		6.00735	6.3131	3.82613	6.56626	4.81947	4.0175	4.0868	3.3819	5.26797	5.15635	7.83997	5.0222	5.5485	4.52987	4.0726	4.9108	7.6165	4.9898	4.16595	4.6386	5.94085	4.8367	5.1959	5.9262	4.30312	4.4038	5.32555	6.01638	5.94175	5.6356	3.7229	7.6496	4.4311
GSM1617576_GSM244478.CEL	54	01-0045	Septic Shock	8.8	Male	Survivor	Group A Strep	1	Blood	NO	NO	NO	Yes	School Age	1		6.1079	5.90325	3.18333	7.3822	4.68365	3.96565	4.1097	3.296	5.23447	4.9209	7.85307	5.9057	5.4701	4.2694	3.4228	4.2489	7.8723	6.0806	3.71645	4.207	5.77555	4.46584	4.647	6.0723	4.8265	4.1867	5.2144	6.23373	6.0876	5.4456	3.4752	7.9615	4.1344
GSM1617578_GSM244480.CEL	56	01-0051	Septic Shock	4.5	Female	Survivor	Pneumococcus	1	Blood	NO	NO		Yes	Toddler	1		5.9237	6.0014	3.25357	6.74124	5.4258	4.1125	3.8049	3.2623	5.92577	5.4271	7.5015	7.7149	6.2442	5.44672	3.7124	3.8884	9.5151	5.4535	3.85823	4.548	6.29605	4.49448	6.4368	6.0598	5.2328	6.2978	6.60995	5.74147	6.616	7.6977	3.5278	8.6718	6.0114
GSM1617585_GSM244499.CEL	63	11-0054	Septic Shock	0.1	Male	Survivor	Staph aureus	1	Blood	NO	NO	NO	Yes	Neonate	1		6.53365	6.0466	3.4343	6.77862	5.69485	4.58265	7.307	3.0603	6.03967	5.23535	7.05047	8.092	6.4527	6.2562	4.3388	5.5398	9.5629	5.0126	5.23055	6.5815	6.731	5.07876	6.6215	6.4922	6.26232	7.3438	7.1958	7.03293	7.42465	8.6332	7.1606	9.023	6.0808
GSM1617587_GSM244501.CEL	65	12-0002	Septic Shock	1.4	Male	Survivor	Adenovirus	1	Systemic	NO	NO	NO	Yes	Infant	0		5.6203	5.935	3.23617	6.75912	4.65175	4.1795	3.6435	3.5806	5.4775	5.03845	6.34343	6.0412	5.7379	4.704	3.6634	4.2196	8.4161	5.2589	3.73062	4.6573	5.8096	4.46234	5.0769	5.8874	4.60675	5.1686	5.71135	5.70193	5.7874	6.0878	3.4902	8.4547	4.75125
GSM1617588_GSM244502.CEL	66	13-0002	Septic Shock	8.6	Male	Survivor	Mixed (Klebsiella + Enterococcus + Candida)	1	Peritoneum	NO	NO	NO	Yes	School Age	0		6.4098	6.03435	5.2051	5.68294	5.54325	4.01485	3.7731	4.4374	5.82733	5.12155	7.2972	7.1034	6.3007	6.39492	4.1548	4.3175	9.8431	5.1031	3.69615	4.8083	5.85745	4.6383	6.2566	6.0684	5.19648	5.5798	6.66475	5.51932	7.1711	7.9517	3.3453	8.4595	5.6066
GSM1617589_GSM244503.CEL	67	14-0002	Septic Shock	5.9	Male	Survivor	Staph aureus	1	Soft tissue abscess	NO	NO	NO	Yes	Toddler	1		6.08575	5.7097	3.63607	6.885	5.0255	3.90995	3.6401	3.5158	5.45377	5.1425	8.11783	5.6934	5.6352	4.9355	4.0511	4.5298	7.5109	6.0851	4.71323	4.4635	5.3051	4.65344	5.2594	6.0387	5.00723	4.5518	5.5532	5.9219	7.19185	6.278	3.5909	8.1014	4.47465
GSM1617591_GSM244505.CEL	69	15-0011	Septic Shock	1.5	Male	Survivor	None	0	None	NO	NO	NO	Yes	Infant	0		5.5993	5.83275	3.31533	7.07876	5.04435	4.0319	3.9818	3.2904	5.5521	5.3504	6.2681	5.6936	5.9122	4.70617	3.7379	4.8632	7.0336	5.2608	4.52145	4.6903	5.622	4.90902	5.0981	6.5624	4.73078	4.6489	5.326	6.1429	7.6853	5.7949	3.167	8.1776	4.4281
GSM1617656_GSM647554.CEL	94	06-0011	Septic Shock	6.5	Male	Survivor	Hemophilus	1	Blood	NO	NO	NO	Yes	School Age	0		5.614	5.93335	3.50123	6.83808	5.0155	4.3487	3.9237	3.4616	5.66293	5.1162	6.00227	6.2437	5.5761	5.27705	3.7596	4.2479	9.0771	5.2983	3.90718	4.3934	5.7681	4.77412	5.7952	6.6215	4.84652	4.6947	6.0267	5.52823	7.5867	6.8578	3.6813	8.3778	5.38775
GSM1617659_GSM647557.CEL	97	07-0007	Septic Shock	1.7	Male	Survivor	Pneumococcus	1	Lung	NO	NO	NO	Yes	Infant	1		5.9166	6.12165	3.4627	7.4847	4.93853	4.36345	3.6821	3.6661	5.42443	5.2506	8.29097	4.677	5.7071	4.79095	4.0883	5.1069	7.3349	5.0652	4.17608	4.6184	5.63335	4.85956	5.4649	5.9991	4.77778	4.3957	5.5306	5.84498	7.51085	5.6078	3.4193	8.0366	4.5709
GSM1617665_GSM647564.CEL	103	11-0084	Septic Shock	9.7	Female	Survivor	None	0	None	NO	NO	NO	Yes	School Age	0		6.24735	5.8806	3.345	8.16676	5.28447	4.37565	4.3443	3.6551	5.71997	5.14935	7.07563	6.9463	6.8436	5.53787	4.7741	3.933	9.4776	4.6801	4.0502	5.1804	6.0647	4.64104	5.2439	6.5673	4.41665	5.0941	6.6915	5.94838	7.25935	7.6524	3.2348	7.6438	4.9082
GSM1617671_GSM647571.CEL	108	13-0004	Septic Shock	7	Male	Survivor	Gram negative rods	1	Blood	NO	NO	NO	Yes	School Age	0		5.6316	6.17605	3.3404	7.17584	4.82362	4.1062	4.454	3.5648	5.28937	5.2769	6.72773	5.9967	5.6664	4.79328	4.4152	4.2346	7.6416	4.6636	4.00647	4.5507	5.8775	4.7123	5.1486	6.0326	4.57165	4.1972	5.72205	5.68332	7.0948	5.712	4.169	7.9001	4.66815
GSM1617678_GSM647579.CEL	114	17-0003	Septic Shock	0.8	Female	Survivor	Klebsiella	1	Blood	NO	NO	NO	Yes	Infant	0		6.22065	5.7323	3.7222	7.9185	4.76577	4.50445	3.9673	4.1056	4.8809	4.8478	7.0463	5.1335	5.3849	4.84328	3.9883	4.2687	8.6422	6.0512	4.09027	4.7284	5.4706	4.60108	5.1625	6.4824	4.8161	4.8585	5.66405	5.63735	5.90175	5.6725	3.3355	7.941	4.90625
GSM1617679_GSM647580.CEL	115	18-0004	Septic Shock	0.2	Male	Survivor	None	0	None	NO	NO	NO	Yes	Infant	0		5.9295	6.7331	3.5112	5.34908	4.7093	4.8338	4.0018	4.4298	5.53423	5.6118	6.6591	5.391	5.782	5.18035	4.4651	4.5211	7.1561	6.2808	4.4574	5.5792	6.7157	5.27232	6.228	6.2617	4.95065	4.88	6.0484	6.79358	6.65875	5.916	4.0441	7.9872	4.92485
GSM1617717_GSM647618.CEL	146	01-0108	Septic Shock	5.2	Female	Survivor	None	0	None	NO	YES	NO	Yes	Toddler	0		5.94265	5.8789	3.1786	6.3578	5.00922	4.32	3.7914	5.1138	5.3851	4.76965	6.9475	5.9916	5.993	5.2606	3.9374	4.0331	9.3301	6.7593	4.05855	4.8558	5.92465	4.54466	5.6366	6.0789	5.48365	4.8928	5.9725	5.55963	6.29925	6.6139	3.8928	8.282	5.02485
GSM1617726_GSM647628.CEL	150	01-0102	Septic Shock	8.7	Male	Survivor	Enterococcus	1	Urine	NO	NO	NO	Yes	School Age	0		6.0908	6.05975	3.07827	7.85964	5.03043	4.3474	3.6379	3.3801	5.4349	4.97455	7.3013	6.2715	5.8187	5.51558	3.8154	3.9758	8.7554	4.4445	4.01273	4.5799	5.7455	4.32594	5.3078	5.9649	4.98412	5.1578	6.26825	5.3515	5.955	6.8142	3.6288	8.3034	4.8955
GSM1617728_GSM648604.CEL	152	01-0064	Septic Shock	2.4	Male	Survivor	Meningococcus	1	Blood	NO	NO	NO	Yes	Toddler	0		6.2479	6.00265	3.01897	7.4438	4.86832	4.2921	3.7557	3.4655	5.47743	5.14625	6.55777	7.0641	6.5004	4.62352	3.4237	3.9363	7.8676	4.5784	3.9905	4.5378	6.1431	4.39336	5.3703	6.167	5.4068	5.3063	5.82605	5.8333	7.37935	6.1791	3.3063	7.9888	4.7101
GSM1617749_GSM648663.CEL	169	10-0009	Septic Shock	1.9	Female	Survivor	None	0	None	NO	NO	NO	Yes	Infant	0		5.7973	6.3467	3.12353	7.42888	4.8614	4.34235	4.4995	4.1824	5.58303	5.3155	6.85137	5.6689	5.7046	4.9439	3.4674	4.4107	7.4335	5.2983	4.35608	4.6699	6.1211	4.90722	5.7498	6.1025	4.80277	4.1986	5.7974	6.58228	8.3132	5.368	3.587	7.9391	4.7374
GSM1617753_GSM648684.CEL	173	11-0007	Septic Shock	8	Female	Survivor	None	0	None	NO	NO	NO	Yes	School Age	0		6.1877	5.8916	3.0347	7.1354	4.8918	4.25005	3.9613	3.2965	5.30983	4.91965	7.40277	6.6299	5.8798	4.83918	3.3402	3.957	7.6812	4.001	3.81267	5.8068	5.86225	4.27458	5.4445	5.8466	5.22485	5.24	6.2586	5.96703	6.45705	6.3187	3.2324	7.7217	4.6293
GSM1617765_GSM648714.CEL	179	20-0003	Septic Shock	1	Female	Survivor	None	0	None	NO	NO	NO	Yes	Infant	0		6.1234	6.1596	3.06333	7.3552	4.92967	4.17575	4.2947	3.4212	5.17193	5.2165	7.4347	5.6979	5.4742	4.5215	3.5018	4.1416	7.0294	4.8643	3.97387	4.6877	5.86665	4.58956	5.3025	5.9325	5.04052	4.5398	5.59735	5.98252	5.7624	5.4521	3.7215	7.3069	4.03675
[truncated: 18 more columns]

## Sheet: DGE FoldChange
Gene	FC	AveExpr	t	P.Value	adj.P.Val	B
DDIT4	2.1213	8.44154	5.49072	1.32949e-07	0.000591913	6.9226
CCL3	2.11941	6.20811	4.62703	7.02312e-06	0.0127171	3.44053
PRG2	2.1131	5.48492	5.61178	7.35359e-08	0.00053262	7.44417
MT1M	1.77526	3.72997	5.64158	6.34789e-08	0.00053262	7.57375
CDC20	1.68419	6.18643	4.05901	7.30704e-05	0.0408932	1.40153
KIF20A	1.65576	4.94024	4.67372	5.73674e-06	0.0127171	3.61741
MAFF	1.64129	6.8158	4.43711	1.57529e-05	0.0155588	2.73531
EBI3	1.63567	5.41593	4.51706	1.12452e-05	0.0135748	3.02936
MELK	1.62642	6.41303	4.14152	5.2727e-05	0.0347183	1.68443
TOP2A	1.58212	4.99789	4.04511	7.71606e-05	0.0408932	1.35436
NUSAP1	1.53571	6.62751	3.92809	0.000121402	0.0497724	0.962304
RGL1	1.5216	7.28876	4.44794	1.5054e-05	0.0155588	2.77488
TCEAL9	1.46772	4.03956	4.67245	5.76849e-06	0.0127171	3.61259
SDC4	1.44113	6.02672	5.48574	1.36203e-07	0.000591913	6.9013
CCL20	1.42997	3.91964	3.95515	0.00010942	0.0464717	1.0521
CDK1	1.42718	4.99102	4.09446	6.35507e-05	0.0394541	1.5225
HJURP	1.41715	5.42261	4.56249	9.26683e-06	0.0135748	3.19831
KIF2C	1.39168	5.88856	4.66925	5.84939e-06	0.0127171	3.60041
CCL2	1.38893	4.03389	4.34011	2.3575e-05	0.0213442	2.38407
SLCO4A1	1.38227	5.63489	4.96707	1.5578e-06	0.00564156	4.75931
SLC39A8	1.37269	5.43663	4.57418	8.81488e-06	0.0135748	3.24198
PRG3	1.35594	6.46067	4.44774	1.50664e-05	0.0155588	2.77416
NDUFV2	1.35396	8.43112	4.03336	8.07893e-05	0.0417969	1.31456
NEK2	1.34159	4.81617	4.23455	3.62879e-05	0.0268686	2.0089
EPDR1	1.34081	4.73791	4.32055	2.55511e-05	0.022208	2.314
JUN	1.32639	5.02837	5.91161	1.63683e-08	0.000355667	8.76865
CDC45	1.30868	5.82891	4.05558	7.40608e-05	0.0408932	1.38987
TFRC	1.30013	6.52504	3.97474	0.000101454	0.0449898	1.11746
LMNA	1.29815	6.10963	4.20944	4.01633e-05	0.0281519	1.92073
SPAG5	1.27167	6.12542	3.95093	0.000111212	0.0464717	1.03806
CFH	1.26436	3.67018	3.95731	0.000108514	0.0464717	1.05929
ESPL1	1.26127	5.9763	4.34272	2.33224e-05	0.0213442	2.39345
EMP1	1.25639	4.06196	4.26156	3.25197e-05	0.0252365	2.10421
HMGB3P1	1.23915	6.14029	4.53496	1.04215e-05	0.0135748	3.09577
APOC1	1.23814	6.12292	4.62873	6.97168e-06	0.0127171	3.44695
RAD51	1.23808	4.65554	4.07503	6.86114e-05	0.0402934	1.45609
BTG3	1.23585	4.8826	4.3005	2.77419e-05	0.0231848	2.24242
CXCL3	1.22775	4.40986	4.22911	3.7096e-05	0.0268686	1.98976
C11orf96	1.22593	4.45253	4.52606	1.08234e-05	0.0135748	3.06274
CCNB2	1.21986	5.48886	4.17517	4.60952e-05	0.0313001	1.8011
AREG	1.20728	3.37546	4.27732	3.04981e-05	0.0245442	2.16002
REXO5	1.1758	4.7662	4.12888	5.54466e-05	0.0354353	1.6408
ETV5	1.16178	4.65839	4.04976	7.5769e-05	0.0408932	1.37012
SCD	1.16099	6.02151	4.01973	8.52019e-05	0.0430541	1.26852
SPRED2	1.15566	4.20909	4.53272	1.05213e-05	0.0135748	3.08745
CCNF	1.15491	5.17316	3.99913	9.23089e-05	0.043369	1.19918
RCBTB2	-1.298	6.47148	-4.00806	8.91635e-05	0.0430541	1.22918
AKIP1	-1.48229	9.34051	-4.0123	8.77042e-05	0.0430541	1.24346
CD86	-1.48909	7.04363	-3.98683	9.68206e-05	0.0438295	1.1579
TNFRSF10C	-1.53933	8.67882	-4.64327	6.54689e-06	0.0127171	3.50191
SLC46A2	-1.60875	5.88015	-4.08489	6.59949e-05	0.0398334	1.48979
LOC254896	-1.6466	8.49838	-4.45235	1.47775e-05	0.0155588	2.79105
ARHGEF40	-1.66064	6.88061	-3.99498	9.38074e-05	0.043369	1.18525

## Sheet: Etiology
Etiology	Number of patients	Total %
Pneumococcus	17	9.39227
Staph aureus	17	9.39227
Group A Strep	12	6.62983
Klebsiella	9	4.97238
Group B Strep	7	3.8674
Meningococcus	7	3.8674
Enterococcus	5	2.76243
Gram negative rods	4	2.20994
Herpes Simplex Virus	3	1.65746
Influenza A	3	1.65746
Mixed	3	1.65746
Enterobacter	2	1.10497
Hemophilus	2	1.10497
Pseudomonas	2	1.10497
Serratia	2	1.10497
Acinetobacter	1	0.552486
Adenovirus	1	0.552486
BK virus	1	0.552486
Candida	1	0.552486
Clostridium	1	0.552486
Cytomegalovirus	1	0.552486
E coli	1	0.552486
Group F Strep	1	0.552486
Human metapneumovirus	1	0.552486
Moraxella	1	0.552486
Parainfluenza	1	0.552486
Rickettsia	1	0.552486
Unknown	74	40.884
